# Supplementary material for: Patterns and Trends in Accidental Poisoning Deaths: Pennsylvania’s Experience 1979-2014
Source: PLoS One. 2016 Mar 10;11(3):e0151655. doi: 10.1371/journal.pone.0151655 (PMC4786332; doi:10.1371/journal.pone.0151655)
Supplement: S1 Dataset — (XLSX) [file pone.0151655.s001.xlsx]

## Sheet: Sheet1
Year	Race	Sex	Age	Population	Deaths
1979	Total	Female	15-64	4040345	38
1979	Total	Male	15-64	3801759	96
1980	Total	Female	15-64	4042597	42
1980	Total	Male	15-64	3805865	102
1981	Total	Female	15-64	4041630	37
1981	Total	Male	15-64	3811980	118
1982	Total	Female	15-64	4030817	36
1982	Total	Male	15-64	3808514	132
1983	Total	Female	15-64	4018475	47
1983	Total	Male	15-64	3802904	136
1984	Total	Female	15-64	4006154	40
1984	Total	Male	15-64	3798140	144
1985	Total	Female	15-64	3980643	47
1985	Total	Male	15-64	3781308	135
1986	Total	Female	15-64	3977071	54
1986	Total	Male	15-64	3784790	179
1987	Total	Female	15-64	3970157	54
1987	Total	Male	15-64	3788208	234
1988	Total	Female	15-64	3964666	71
1988	Total	Male	15-64	3790328	315
1989	Total	Female	15-64	3947864	76
1989	Total	Male	15-64	3777263	275
1990	Total	Female	15-64	3935271	61
1990	Total	Male	15-64	3773966	282
1991	Total	Female	15-64	3947460	83
1991	Total	Male	15-64	3795698	336
1992	Total	Female	15-64	3946182	98
1992	Total	Male	15-64	3803536	358
1993	Total	Female	15-64	3952348	108
1993	Total	Male	15-64	3816895	465
1994	Total	Female	15-64	3960161	110
1994	Total	Male	15-64	3831334	471
1995	Total	Female	15-64	3968206	106
1995	Total	Male	15-64	3846523	563
1996	Total	Female	15-64	3980051	134
1996	Total	Male	15-64	3862757	513
1997	Total	Female	15-64	3984618	151
1997	Total	Male	15-64	3872238	610
1998	Total	Female	15-64	3995017	141
1998	Total	Male	15-64	3886609	469
1999	Total	Female	15-64	4009387	153
1999	Total	Male	15-64	3906883	540
2000	Total	Female	15-64	4020083	224
2000	Total	Male	15-64	3921113	677
2001	Total	Female	15-64	4043081	185
2001	Total	Male	15-64	3949449	587
2002	Total	Female	15-64	4068227	243
2002	Total	Male	15-64	3982040	678
2003	Total	Female	15-64	4096009	324
2003	Total	Male	15-64	4018918	833
2004	Total	Female	15-64	4124903	356
2004	Total	Male	15-64	4050858	934
2005	Total	Female	15-64	4156663	424
2005	Total	Male	15-64	4085932	953
2006	Total	Female	15-64	4187732	338
2006	Total	Male	15-64	4124478	1031
2007	Total	Female	15-64	4212364	444
2007	Total	Male	15-64	4151085	1060
2008	Total	Female	15-64	4227521	516
2008	Total	Male	15-64	4168637	1083
2009	Total	Female	15-64	4248573	510
2009	Total	Male	15-64	4191601	1097
2010	Total	Female	15-64	4262244	544
2010	Total	Male	15-64	4206504	1105
2011	Total	Female	15-64	4278019	636
2011	Total	Male	15-64	4226217	1364
2012	Total	Female	15-64	4260006	693
2012	Total	Male	15-64	4214788	1397
2013	Total	Female	15-64	4243035	713
2013	Total	Male	15-64	4205425	1441
2014	Total	Female	15-64	4230554	825
2014	Total	Male	15-64	4199339	1633
1979	Black	Total	15-64	671450	16
1979	Other	Total	15-64	49448	0
1979	White	Total	15-64	7121206	118
1980	Black	Total	15-64	684074	22
1980	Other	Total	15-64	53312	0
1980	White	Total	15-64	7111076	122
1981	Black	Total	15-64	688368	37
1981	Other	Total	15-64	60681	0
1981	White	Total	15-64	7104561	118
1982	Black	Total	15-64	690681	44
1982	Other	Total	15-64	65874	0
1982	White	Total	15-64	7082776	124
1983	Black	Total	15-64	693132	40
1983	Other	Total	15-64	70623	1
1983	White	Total	15-64	7057624	142
1984	Black	Total	15-64	695519	48
1984	Other	Total	15-64	75802	0
1984	White	Total	15-64	7032973	136
1985	Black	Total	15-64	697019	40
1985	Other	Total	15-64	81006	0
1985	White	Total	15-64	6983926	142
1986	Black	Total	15-64	703654	57
1986	Other	Total	15-64	86834	0
1986	White	Total	15-64	6971373	176
1987	Black	Total	15-64	710716	75
1987	Other	Total	15-64	92832	0
1987	White	Total	15-64	6954817	213
1988	Black	Total	15-64	715091	104
1988	Other	Total	15-64	98790	0
1988	White	Total	15-64	6941113	282
1989	Black	Total	15-64	714761	103
1989	Other	Total	15-64	104793	0
1989	White	Total	15-64	6905573	248
1990	Black	Total	15-64	714419	85
1990	Other	Total	15-64	109296	1
1990	White	Total	15-64	6885522	257
1991	Black	Total	15-64	726094	136
1991	Other	Total	15-64	118637	Suppressed
1991	White	Total	15-64	6898427	278
1992	Black	Total	15-64	736253	152
1992	Other	Total	15-64	125932	0
1992	White	Total	15-64	6887533	304
1993	Black	Total	15-64	746336	181
1993	Other	Total	15-64	133301	Suppressed
1993	White	Total	15-64	6889606	390
1994	Black	Total	15-64	755981	172
1994	Other	Total	15-64	140854	Suppressed
1994	White	Total	15-64	6894660	407
1995	Black	Total	15-64	765900	175
1995	Other	Total	15-64	148255	0
1995	White	Total	15-64	6900574	494
1996	Black	Total	15-64	775882	156
1996	Other	Total	15-64	157574	1
1996	White	Total	15-64	6909352	490
1997	Black	Total	15-64	784690	165
1997	Other	Total	15-64	164289	Suppressed
1997	White	Total	15-64	6907877	593
1998	Black	Total	15-64	795110	138
1998	Other	Total	15-64	172641	Suppressed
1998	White	Total	15-64	6913875	468
1999	Black	Total	15-64	807477	129
1999	Other	Total	15-64	182083	Suppressed
1999	White	Total	15-64	6926710	561
2000	Black	Total	15-64	816622	164
2000	Other	Total	15-64	190878	Suppressed
2000	White	Total	15-64	6933696	735
2001	Black	Total	15-64	832983	152
2001	Other	Total	15-64	204447	Suppressed
2001	White	Total	15-64	6955100	617
2002	Black	Total	15-64	850051	144
2002	Other	Total	15-64	216540	Suppressed
2002	White	Total	15-64	6983676	775
2003	Black	Total	15-64	869406	144
2003	Other	Total	15-64	228910	1
2003	White	Total	15-64	7016611	1012
2004	Black	Total	15-64	889941	162
2004	Other	Total	15-64	240210	Suppressed
2004	White	Total	15-64	7045610	1126
2005	Black	Total	15-64	911314	200
2005	Other	Total	15-64	252292	Suppressed
2005	White	Total	15-64	7078989	1174
2006	Black	Total	15-64	934642	211
2006	Other	Total	15-64	264305	Suppressed
2006	White	Total	15-64	7113263	1153
2007	Black	Total	15-64	955595	196
2007	Other	Total	15-64	276004	Suppressed
2007	White	Total	15-64	7131850	1302
2008	Black	Total	15-64	974254	205
2008	Other	Total	15-64	287188	Suppressed
2008	White	Total	15-64	7134716	1385
2009	Black	Total	15-64	994068	196
2009	Other	Total	15-64	299026	Suppressed
2009	White	Total	15-64	7147080	1406
2010	Black	Total	15-64	1006814	194
2010	Other	Total	15-64	308179	Suppressed
2010	White	Total	15-64	7153755	1450
2011	Black	Total	15-64	1021010	227
2011	Other	Total	15-64	319769	Suppressed
2011	White	Total	15-64	7163457	1766
2012	Black	Total	15-64	1030294	238
2012	Other	Total	15-64	329102	14
2012	White	Total	15-64	7115398	1838
2013	Black	Total	15-64	1038177	209
2013	Other	Total	15-64	337701	12
2013	White	Total	15-64	7072582	1933
2014	Black	Total	15-64	1048100	283
2014	Other	Total	15-64	353839	15
2014	White	Total	15-64	7027954	2160
1979	Total	Total	15-24	2159373	43
1979	Total	Total	25-34	1758225	30
1979	Total	Total	35-44	1263938	18
1979	Total	Total	45-54	1323541	24
1979	Total	Total	55-64	1337027	19
1979	Total	Total	65+	1504914	33
1980	Total	Total	15-24	2140425	40
1980	Total	Total	25-34	1792898	44
1980	Total	Total	35-44	1274072	21
1980	Total	Total	45-54	1296012	16
1980	Total	Total	55-64	1345055	23
1980	Total	Total	65+	1530933	21
1981	Total	Total	15-24	2116176	39
1981	Total	Total	25-34	1854458	48
1981	Total	Total	35-44	1289930	25
1981	Total	Total	45-54	1250198	24
1981	Total	Total	55-64	1342848	19
1981	Total	Total	65+	1568801	45
1982	Total	Total	15-24	2078023	43
1982	Total	Total	25-34	1851118	62
1982	Total	Total	35-44	1357946	28
1982	Total	Total	45-54	1215433	24
1982	Total	Total	55-64	1336811	11
1982	Total	Total	65+	1603076	42
1983	Total	Total	15-24	2030775	31
1983	Total	Total	25-34	1869074	76
1983	Total	Total	35-44	1406489	32
1983	Total	Total	45-54	1186048	22
1983	Total	Total	55-64	1328993	22
1983	Total	Total	65+	1636404	36
1984	Total	Total	15-24	1980414	39
1984	Total	Total	25-34	1891885	80
1984	Total	Total	35-44	1451861	37
1984	Total	Total	45-54	1164205	14
1984	Total	Total	55-64	1315929	14
1984	Total	Total	65+	1663263	38
1985	Total	Total	15-24	1926026	29
1985	Total	Total	25-34	1906491	82
1985	Total	Total	35-44	1491984	37
1985	Total	Total	45-54	1142041	13
1985	Total	Total	55-64	1295409	21
1985	Total	Total	65+	1693754	45
1986	Total	Total	15-24	1883559	43
1986	Total	Total	25-34	1925084	109
1986	Total	Total	35-44	1546424	51
1986	Total	Total	45-54	1133810	18
1986	Total	Total	55-64	1272984	12
1986	Total	Total	65+	1722673	49
1987	Total	Total	15-24	1835067	41
1987	Total	Total	25-34	1935014	131
1987	Total	Total	35-44	1600522	80
1987	Total	Total	45-54	1142725	12
1987	Total	Total	55-64	1245037	24
1987	Total	Total	65+	1754604	57
1988	Total	Total	15-24	1785329	39
1988	Total	Total	25-34	1935884	173
1988	Total	Total	35-44	1639078	125
1988	Total	Total	45-54	1177696	27
1988	Total	Total	55-64	1217007	22
1988	Total	Total	65+	1776744	58
1989	Total	Total	15-24	1725182	54
1989	Total	Total	25-34	1926151	129
1989	Total	Total	35-44	1692730	123
1989	Total	Total	45-54	1199267	31
1989	Total	Total	55-64	1181797	14
1989	Total	Total	65+	1803001	45
1990	Total	Total	15-24	1689588	38
1990	Total	Total	25-34	1912279	135
1990	Total	Total	35-44	1739759	125
1990	Total	Total	45-54	1208356	24
1990	Total	Total	55-64	1159255	21
1990	Total	Total	65+	1821440	64
1991	Total	Total	15-24	1663670	43
1991	Total	Total	25-34	1880540	148
1991	Total	Total	35-44	1828058	179
1991	Total	Total	45-54	1234781	35
1991	Total	Total	55-64	1136109	14
1991	Total	Total	65+	1856507	55
1992	Total	Total	15-24	1647523	45
1992	Total	Total	25-34	1836252	154
1992	Total	Total	35-44	1845145	207
1992	Total	Total	45-54	1308364	41
1992	Total	Total	55-64	1112434	Suppressed
1992	Total	Total	65+	1880915	49
1993	Total	Total	15-24	1632787	42
1993	Total	Total	25-34	1798325	167
1993	Total	Total	35-44	1879892	266
1993	Total	Total	45-54	1364406	81
1993	Total	Total	55-64	1093833	17
1993	Total	Total	65+	1902953	41
1994	Total	Total	15-24	1613710	43
1994	Total	Total	25-34	1767701	176
1994	Total	Total	35-44	1913703	263
1994	Total	Total	45-54	1415451	81
1994	Total	Total	55-64	1080930	18
1994	Total	Total	65+	1913674	51
1995	Total	Total	15-24	1594077	64
1995	Total	Total	25-34	1741630	199
1995	Total	Total	35-44	1942295	274
1995	Total	Total	45-54	1467636	105
1995	Total	Total	55-64	1069091	27
1995	Total	Total	65+	1925636	42
1996	Total	Total	15-24	1571843	60
1996	Total	Total	25-34	1719845	170
1996	Total	Total	35-44	1965193	274
1996	Total	Total	45-54	1521806	121
1996	Total	Total	55-64	1064121	22
1996	Total	Total	65+	1931820	58
1997	Total	Total	15-24	1567993	68
1997	Total	Total	25-34	1678735	188
1997	Total	Total	35-44	1967859	340
1997	Total	Total	45-54	1572520	141
1997	Total	Total	55-64	1069749	24
1997	Total	Total	65+	1929488	34
1998	Total	Total	15-24	1578824	56
1998	Total	Total	25-34	1633498	150
1998	Total	Total	35-44	1963765	262
1998	Total	Total	45-54	1606969	124
1998	Total	Total	55-64	1098570	18
1998	Total	Total	65+	1927407	51
1999	Total	Total	15-24	1589025	85
1999	Total	Total	25-34	1589669	158
1999	Total	Total	35-44	1957775	276
1999	Total	Total	45-54	1659066	150
1999	Total	Total	55-64	1120735	24
1999	Total	Total	65+	1920560	57
2000	Total	Total	15-24	1597126	109
2000	Total	Total	25-34	1560274	209
2000	Total	Total	35-44	1947694	369
2000	Total	Total	45-54	1704697	189
2000	Total	Total	55-64	1131405	25
2000	Total	Total	65+	1918926	54
2001	Total	Total	15-24	1629523	114
2001	Total	Total	25-34	1514109	149
2001	Total	Total	35-44	1921049	299
2001	Total	Total	45-54	1775122	181
2001	Total	Total	55-64	1152727	29
2001	Total	Total	65+	1908904	40
2002	Total	Total	15-24	1656251	123
2002	Total	Total	25-34	1493954	200
2002	Total	Total	35-44	1887796	334
2002	Total	Total	45-54	1792738	219
2002	Total	Total	55-64	1219528	45
2002	Total	Total	65+	1901729	39
2003	Total	Total	15-24	1681792	182
2003	Total	Total	25-34	1485351	206
2003	Total	Total	35-44	1851432	408
2003	Total	Total	45-54	1824279	307
2003	Total	Total	55-64	1272073	54
2003	Total	Total	65+	1897784	38
2004	Total	Total	15-24	1701550	203
2004	Total	Total	25-34	1476744	256
2004	Total	Total	35-44	1817800	422
2004	Total	Total	45-54	1857366	358
2004	Total	Total	55-64	1322301	51
2004	Total	Total	65+	1890139	55
2005	Total	Total	15-24	1723068	196
2005	Total	Total	25-34	1468043	282
2005	Total	Total	35-44	1789121	417
2005	Total	Total	45-54	1887459	387
2005	Total	Total	55-64	1374904	95
2005	Total	Total	65+	1887004	56
2006	Total	Total	15-24	1745555	196
2006	Total	Total	25-34	1460972	340
2006	Total	Total	35-44	1763952	400
2006	Total	Total	45-54	1914680	354
2006	Total	Total	55-64	1427051	79
2006	Total	Total	65+	1892949	52
2007	Total	Total	15-24	1758553	200
2007	Total	Total	25-34	1464778	329
2007	Total	Total	35-44	1732534	366
2007	Total	Total	45-54	1929914	475
2007	Total	Total	55-64	1477670	134
2007	Total	Total	65+	1904849	58
2008	Total	Total	15-24	1766166	204
2008	Total	Total	25-34	1480932	326
2008	Total	Total	35-44	1692869	425
2008	Total	Total	45-54	1937827	497
2008	Total	Total	55-64	1518364	147
2008	Total	Total	65+	1929412	54
2009	Total	Total	15-24	1777306	164
2009	Total	Total	25-34	1498783	398
2009	Total	Total	35-44	1647361	393
2009	Total	Total	45-54	1943598	477
2009	Total	Total	55-64	1573126	175
2009	Total	Total	65+	1946648	74
2010	Total	Total	15-24	1779212	186
2010	Total	Total	25-34	1511119	403
2010	Total	Total	35-44	1615669	387
2010	Total	Total	45-54	1940404	482
2010	Total	Total	55-64	1622344	191
2010	Total	Total	65+	1959307	55
2011	Total	Total	15-24	1768888	213
2011	Total	Total	25-34	1552081	532
2011	Total	Total	35-44	1573836	447
2011	Total	Total	45-54	1914451	571
2011	Total	Total	55-64	1694980	237
2011	Total	Total	65+	1978759	74
2012	Total	Total	15-24	1750658	224
2012	Total	Total	25-34	1582805	549
2012	Total	Total	35-44	1549221	467
2012	Total	Total	45-54	1879955	576
2012	Total	Total	55-64	1712155	274
2012	Total	Total	65+	2042916	91
2013	Total	Total	15-24	1726198	203
2013	Total	Total	25-34	1611833	567
2013	Total	Total	35-44	1529401	502
2013	Total	Total	45-54	1840179	559
2013	Total	Total	55-64	1740849	323
2013	Total	Total	65+	2091330	70
2014	Total	Total	15-24	1704507	277
2014	Total	Total	25-34	1640158	654
2014	Total	Total	35-44	1512781	555
2014	Total	Total	45-54	1804769	616
2014	Total	Total	55-64	1767678	356
2014	Total	Total	65+	2134521	98
1979	Total	Female	15-24	1082353	Suppressed
1979	Total	Female	25-34	891085	Suppressed
1979	Total	Female	35-44	653803	Suppressed
1979	Total	Female	45-54	694154	Suppressed
1979	Total	Female	55-64	718950	11
1979	Total	Female	65+	908507	14
1979	Total	Male	15-24	1077020	36
1979	Total	Male	25-34	867140	22
1979	Total	Male	35-44	610135	14
1979	Total	Male	45-54	629387	16
1979	Total	Male	55-64	618077	Suppressed
1979	Total	Male	65+	596407	19
1980	Total	Female	15-24	1072315	Suppressed
1980	Total	Female	25-34	908171	11
1980	Total	Female	35-44	658937	Suppressed
1980	Total	Female	45-54	679304	Suppressed
1980	Total	Female	55-64	723870	12
1980	Total	Female	65+	925149	14
1980	Total	Male	15-24	1068110	31
1980	Total	Male	25-34	884727	33
1980	Total	Male	35-44	615135	17
1980	Total	Male	45-54	616708	10
1980	Total	Male	55-64	621185	11
1980	Total	Male	65+	605784	Suppressed
1981	Total	Female	15-24	1060380	Suppressed
1981	Total	Female	25-34	938783	Suppressed
1981	Total	Female	35-44	665875	Suppressed
1981	Total	Female	45-54	653852	Suppressed
1981	Total	Female	55-64	722740	12
1981	Total	Female	65+	950055	25
1981	Total	Male	15-24	1055796	35
1981	Total	Male	25-34	915675	41
1981	Total	Male	35-44	624055	19
1981	Total	Male	45-54	596346	16
1981	Total	Male	55-64	620108	Suppressed
1981	Total	Male	65+	618746	20
1982	Total	Female	15-24	1040759	14
1982	Total	Female	25-34	936707	Suppressed
1982	Total	Female	35-44	699383	Suppressed
1982	Total	Female	45-54	634632	Suppressed
1982	Total	Female	55-64	719336	Suppressed
1982	Total	Female	65+	971684	20
1982	Total	Male	15-24	1037264	29
1982	Total	Male	25-34	914411	56
1982	Total	Male	35-44	658563	22
1982	Total	Male	45-54	580801	17
1982	Total	Male	55-64	617475	Suppressed
1982	Total	Male	65+	631392	22
1983	Total	Female	15-24	1016463	Suppressed
1983	Total	Female	25-34	945516	13
1983	Total	Female	35-44	723280	Suppressed
1983	Total	Female	45-54	618487	12
1983	Total	Female	55-64	714729	Suppressed
1983	Total	Female	65+	992406	20
1983	Total	Male	15-24	1014312	24
1983	Total	Male	25-34	923558	63
1983	Total	Male	35-44	683209	24
1983	Total	Male	45-54	567561	10
1983	Total	Male	55-64	614264	15
1983	Total	Male	65+	643998	16
1984	Total	Female	15-24	990334	Suppressed
1984	Total	Female	25-34	956723	16
1984	Total	Female	35-44	745527	Suppressed
1984	Total	Female	45-54	606417	Suppressed
1984	Total	Female	55-64	707153	Suppressed
1984	Total	Female	65+	1009867	24
1984	Total	Male	15-24	990080	33
1984	Total	Male	25-34	935162	64
1984	Total	Male	35-44	706334	31
1984	Total	Male	45-54	557788	10
1984	Total	Male	55-64	608776	Suppressed
1984	Total	Male	65+	653396	14
1985	Total	Female	15-24	961992	Suppressed
1985	Total	Female	25-34	963869	11
1985	Total	Female	35-44	764692	10
1985	Total	Female	45-54	594516	Suppressed
1985	Total	Female	55-64	695574	11
1985	Total	Female	65+	1028589	27
1985	Total	Male	15-24	964034	23
1985	Total	Male	25-34	942622	71
1985	Total	Male	35-44	727292	27
1985	Total	Male	45-54	547525	Suppressed
1985	Total	Male	55-64	599835	10
1985	Total	Male	65+	665165	18
1986	Total	Female	15-24	939664	13
1986	Total	Female	25-34	973247	25
1986	Total	Female	35-44	791056	11
1986	Total	Female	45-54	589610	Suppressed
1986	Total	Female	55-64	683494	Suppressed
1986	Total	Female	65+	1045881	20
1986	Total	Male	15-24	943895	30
1986	Total	Male	25-34	951837	84
1986	Total	Male	35-44	755368	40
1986	Total	Male	45-54	544200	16
1986	Total	Male	55-64	589490	Suppressed
1986	Total	Male	65+	676792	29
1987	Total	Female	15-24	914226	Suppressed
1987	Total	Female	25-34	978023	17
1987	Total	Female	35-44	816606	16
1987	Total	Female	45-54	593269	1
1987	Total	Female	55-64	668033	14
1987	Total	Female	65+	1064849	33
1987	Total	Male	15-24	920841	35
1987	Total	Male	25-34	956991	114
1987	Total	Male	35-44	783916	64
1987	Total	Male	45-54	549456	11
1987	Total	Male	55-64	577004	10
1987	Total	Male	65+	689755	24
1988	Total	Female	15-24	888220	12
1988	Total	Female	25-34	978815	23
1988	Total	Female	35-44	834587	24
1988	Total	Female	45-54	610612	Suppressed
1988	Total	Female	55-64	652432	Suppressed
1988	Total	Female	65+	1078333	35
1988	Total	Male	15-24	897109	27
1988	Total	Male	25-34	957069	150
1988	Total	Male	35-44	804491	101
1988	Total	Male	45-54	567084	21
1988	Total	Male	55-64	564575	16
1988	Total	Male	65+	698411	23
1989	Total	Female	15-24	858365	Suppressed
1989	Total	Female	25-34	975057	22
1989	Total	Female	35-44	860352	25
1989	Total	Female	45-54	621394	11
1989	Total	Female	55-64	632696	Suppressed
1989	Total	Female	65+	1094574	24
1989	Total	Male	15-24	866817	45
1989	Total	Male	25-34	951094	107
1989	Total	Male	35-44	832378	98
1989	Total	Male	45-54	577873	20
1989	Total	Male	55-64	549101	Suppressed
1989	Total	Male	65+	708427	21
1990	Total	Female	15-24	838742	Suppressed
1990	Total	Female	25-34	968153	21
1990	Total	Female	35-44	882573	21
1990	Total	Female	45-54	625835	Suppressed
1990	Total	Female	55-64	619968	Suppressed
1990	Total	Female	65+	1106443	33
1990	Total	Male	15-24	850846	29
1990	Total	Male	25-34	944126	114
1990	Total	Male	35-44	857186	104
1990	Total	Male	45-54	582521	21
1990	Total	Male	55-64	539287	14
1990	Total	Male	65+	714997	31
1991	Total	Female	15-24	826333	11
1991	Total	Female	25-34	950610	29
1991	Total	Female	35-44	926798	30
1991	Total	Female	45-54	638284	Suppressed
1991	Total	Female	55-64	605435	Suppressed
1991	Total	Female	65+	1125776	41
1991	Total	Male	15-24	837337	32
1991	Total	Male	25-34	929930	119
1991	Total	Male	35-44	901260	149
1991	Total	Male	45-54	596497	28
1991	Total	Male	55-64	530674	Suppressed
1991	Total	Male	65+	730731	14
1992	Total	Female	15-24	817524	15
1992	Total	Female	25-34	927455	28
1992	Total	Female	35-44	935445	46
1992	Total	Female	45-54	674486	Suppressed
1992	Total	Female	55-64	591272	Suppressed
1992	Total	Female	65+	1139104	25
1992	Total	Male	15-24	829999	30
1992	Total	Male	25-34	908797	126
1992	Total	Male	35-44	909700	161
1992	Total	Male	45-54	633878	34
1992	Total	Male	55-64	521162	Suppressed
1992	Total	Male	65+	741811	24
1993	Total	Female	15-24	809939	Suppressed
1993	Total	Female	25-34	907475	39
1993	Total	Female	35-44	952805	43
1993	Total	Female	45-54	702088	12
1993	Total	Female	55-64	580041	Suppressed
1993	Total	Female	65+	1151058	20
1993	Total	Male	15-24	822848	33
1993	Total	Male	25-34	890850	128
1993	Total	Male	35-44	927087	223
1993	Total	Male	45-54	662318	69
1993	Total	Male	55-64	513792	12
1993	Total	Male	65+	751895	21
1994	Total	Female	15-24	799778	Suppressed
1994	Total	Female	25-34	891342	42
1994	Total	Female	35-44	969793	45
1994	Total	Female	45-54	727187	14
1994	Total	Female	55-64	572061	Suppressed
1994	Total	Female	65+	1156435	25
1994	Total	Male	15-24	813932	40
1994	Total	Male	25-34	876359	134
1994	Total	Male	35-44	943910	218
1994	Total	Male	45-54	688264	67
1994	Total	Male	55-64	508869	12
1994	Total	Male	65+	757239	26
1995	Total	Female	15-24	789011	12
1995	Total	Female	25-34	877576	27
1995	Total	Female	35-44	983932	39
1995	Total	Female	45-54	752710	23
1995	Total	Female	55-64	564977	Suppressed
1995	Total	Female	65+	1162647	24
1995	Total	Male	15-24	805066	52
1995	Total	Male	25-34	864054	172
1995	Total	Male	35-44	958363	235
1995	Total	Male	45-54	714926	82
1995	Total	Male	55-64	504114	22
1995	Total	Male	65+	762989	18
1996	Total	Female	15-24	777486	13
1996	Total	Female	25-34	866493	39
1996	Total	Female	35-44	995606	55
1996	Total	Female	45-54	779237	21
1996	Total	Female	55-64	561229	Suppressed
1996	Total	Female	65+	1165652	33
1996	Total	Male	15-24	794357	47
1996	Total	Male	25-34	853352	131
1996	Total	Male	35-44	969587	219
1996	Total	Male	45-54	742569	100
1996	Total	Male	55-64	502892	16
1996	Total	Male	65+	766168	25
1997	Total	Female	15-24	775392	14
1997	Total	Female	25-34	845710	41
1997	Total	Female	35-44	996870	60
1997	Total	Female	45-54	803574	27
1997	Total	Female	55-64	563072	Suppressed
1997	Total	Female	65+	1162944	19
1997	Total	Male	15-24	792601	54
1997	Total	Male	25-34	833025	147
1997	Total	Male	35-44	970989	280
1997	Total	Male	45-54	768946	114
1997	Total	Male	55-64	506677	15
1997	Total	Male	65+	766544	15
1998	Total	Female	15-24	780846	Suppressed
1998	Total	Female	25-34	822801	32
1998	Total	Female	35-44	994761	69
1998	Total	Female	45-54	819673	23
1998	Total	Female	55-64	576936	Suppressed
1998	Total	Female	65+	1161981	27
1998	Total	Male	15-24	797978	47
1998	Total	Male	25-34	810697	118
1998	Total	Male	35-44	969004	193
1998	Total	Male	45-54	787296	101
1998	Total	Male	55-64	521634	10
1998	Total	Male	65+	765426	24
1999	Total	Female	15-24	786043	18
1999	Total	Female	25-34	799419	25
1999	Total	Female	35-44	991694	72
1999	Total	Female	45-54	844482	30
1999	Total	Female	55-64	587749	Suppressed
1999	Total	Female	65+	1154782	28
1999	Total	Male	15-24	802982	67
1999	Total	Male	25-34	790250	133
1999	Total	Male	35-44	966081	204
1999	Total	Male	45-54	814584	120
1999	Total	Male	55-64	532986	16
1999	Total	Male	65+	765778	29
2000	Total	Female	15-24	790512	23
2000	Total	Female	25-34	783623	38
2000	Total	Female	35-44	986842	116
2000	Total	Female	45-54	866352	41
2000	Total	Female	55-64	592754	Suppressed
2000	Total	Female	65+	1151475	27
2000	Total	Male	15-24	806614	86
2000	Total	Male	25-34	776651	171
2000	Total	Male	35-44	960852	253
2000	Total	Male	45-54	838345	148
2000	Total	Male	55-64	538651	19
2000	Total	Male	65+	767451	27
2001	Total	Female	15-24	805453	23
2001	Total	Female	25-34	759961	29
2001	Total	Female	35-44	973817	82
2001	Total	Female	45-54	901601	44
2001	Total	Female	55-64	602249	Suppressed
2001	Total	Female	65+	1141904	19
2001	Total	Male	15-24	824070	91
2001	Total	Male	25-34	754148	120
2001	Total	Male	35-44	947232	217
2001	Total	Male	45-54	873521	137
2001	Total	Male	55-64	550478	22
2001	Total	Male	65+	767000	21
2002	Total	Female	15-24	817238	25
2002	Total	Female	25-34	748559	46
2002	Total	Female	35-44	956926	105
2002	Total	Female	45-54	910363	55
2002	Total	Female	55-64	635141	12
2002	Total	Female	65+	1134726	21
2002	Total	Male	15-24	839013	98
2002	Total	Male	25-34	745395	154
2002	Total	Male	35-44	930870	229
2002	Total	Male	45-54	882375	164
2002	Total	Male	55-64	584387	33
2002	Total	Male	65+	767003	18
2003	Total	Female	15-24	827001	36
2003	Total	Female	25-34	743768	44
2003	Total	Female	35-44	937746	138
2003	Total	Female	45-54	926196	81
2003	Total	Female	55-64	661298	25
2003	Total	Female	65+	1128953	20
2003	Total	Male	15-24	854791	146
2003	Total	Male	25-34	741583	162
2003	Total	Male	35-44	913686	270
2003	Total	Male	45-54	898083	226
2003	Total	Male	55-64	610775	29
2003	Total	Male	65+	768831	18
2004	Total	Female	15-24	835665	31
2004	Total	Female	25-34	739586	64
2004	Total	Female	35-44	920035	129
2004	Total	Female	45-54	943376	114
2004	Total	Female	55-64	686241	18
2004	Total	Female	65+	1120984	21
2004	Total	Male	15-24	865885	172
2004	Total	Male	25-34	737158	192
2004	Total	Male	35-44	897765	293
2004	Total	Male	45-54	913990	244
2004	Total	Male	55-64	636060	33
2004	Total	Male	65+	769155	34
2005	Total	Female	15-24	845678	50
2005	Total	Female	25-34	735250	79
2005	Total	Female	35-44	904768	143
2005	Total	Female	45-54	958301	124
2005	Total	Female	55-64	712666	28
2005	Total	Female	65+	1115215	24
2005	Total	Male	15-24	877390	146
2005	Total	Male	25-34	732793	203
2005	Total	Male	35-44	884353	274
2005	Total	Male	45-54	929158	263
2005	Total	Male	55-64	662238	67
2005	Total	Male	65+	771789	32
2006	Total	Female	15-24	855479	34
2006	Total	Female	25-34	730818	57
2006	Total	Female	35-44	891536	133
2006	Total	Female	45-54	971768	90
2006	Total	Female	55-64	738131	24
2006	Total	Female	65+	1115236	35
2006	Total	Male	15-24	890076	162
2006	Total	Male	25-34	730154	283
2006	Total	Male	35-44	872416	267
2006	Total	Male	45-54	942912	264
2006	Total	Male	55-64	688920	55
2006	Total	Male	65+	777713	17
2007	Total	Female	15-24	862722	47
2007	Total	Female	25-34	732396	84
2007	Total	Female	35-44	874155	104
2007	Total	Female	45-54	980262	166
2007	Total	Female	55-64	762829	43
2007	Total	Female	65+	1118549	31
2007	Total	Male	15-24	895831	153
2007	Total	Male	25-34	732382	245
2007	Total	Male	35-44	858379	262
2007	Total	Male	45-54	949652	309
2007	Total	Male	55-64	714841	91
2007	Total	Male	65+	786300	27
2008	Total	Female	15-24	866759	53
2008	Total	Female	25-34	740297	88
2008	Total	Female	35-44	853198	153
2008	Total	Female	45-54	984547	172
2008	Total	Female	55-64	782720	50
2008	Total	Female	65+	1128199	26
2008	Total	Male	15-24	899407	151
2008	Total	Male	25-34	740635	238
2008	Total	Male	35-44	839671	272
2008	Total	Male	45-54	953280	325
2008	Total	Male	55-64	735644	97
2008	Total	Male	65+	801213	28
2009	Total	Female	15-24	873332	49
2009	Total	Female	25-34	748014	93
2009	Total	Female	35-44	830265	138
2009	Total	Female	45-54	987352	177
2009	Total	Female	55-64	809610	53
2009	Total	Female	65+	1134082	36
2009	Total	Male	15-24	903974	115
2009	Total	Male	25-34	750769	305
2009	Total	Male	35-44	817096	255
2009	Total	Male	45-54	956246	300
2009	Total	Male	55-64	763516	122
2009	Total	Male	65+	812566	38
2010	Total	Female	15-24	874861	39
2010	Total	Female	25-34	753869	110
2010	Total	Female	35-44	813808	134
2010	Total	Female	45-54	985572	193
2010	Total	Female	55-64	834134	68
2010	Total	Female	65+	1138250	26
2010	Total	Male	15-24	904351	147
2010	Total	Male	25-34	757250	293
2010	Total	Male	35-44	801861	253
2010	Total	Male	45-54	954832	289
2010	Total	Male	55-64	788210	123
2010	Total	Male	65+	821057	29
2011	Total	Female	15-24	869491	50
2011	Total	Female	25-34	772683	148
2011	Total	Female	35-44	791563	156
2011	Total	Female	45-54	972883	210
2011	Total	Female	55-64	871399	72
2011	Total	Female	65+	1144206	30
2011	Total	Male	15-24	899397	163
2011	Total	Male	25-34	779398	384
2011	Total	Male	35-44	782273	291
2011	Total	Male	45-54	941568	361
2011	Total	Male	55-64	823581	165
2011	Total	Male	65+	834553	44
2012	Total	Female	15-24	860860	63
2012	Total	Female	25-34	785838	158
2012	Total	Female	35-44	778386	164
2012	Total	Female	45-54	954804	207
2012	Total	Female	55-64	880118	101
2012	Total	Female	65+	1174369	38
2012	Total	Male	15-24	889798	161
2012	Total	Male	25-34	796967	391
2012	Total	Male	35-44	770835	303
2012	Total	Male	45-54	925151	369
2012	Total	Male	55-64	832037	173
2012	Total	Male	65+	868547	53
2013	Total	Female	15-24	848084	47
2013	Total	Female	25-34	798608	156
2013	Total	Female	35-44	767846	191
2013	Total	Female	45-54	934053	213
2013	Total	Female	55-64	894444	106
2013	Total	Female	65+	1196464	39
2013	Total	Male	15-24	878114	156
2013	Total	Male	25-34	813225	411
2013	Total	Male	35-44	761555	311
2013	Total	Male	45-54	906126	346
2013	Total	Male	55-64	846405	217
2013	Total	Male	65+	894866	31
2014	Total	Female	15-24	836916	70
2014	Total	Female	25-34	810899	184
2014	Total	Female	35-44	759230	199
2014	Total	Female	45-54	915484	241
2014	Total	Female	55-64	908025	131
2014	Total	Female	65+	1216219	49
2014	Total	Male	15-24	867591	207
2014	Total	Male	25-34	829259	470
2014	Total	Male	35-44	753551	356
2014	Total	Male	45-54	889285	375
2014	Total	Male	55-64	859653	225
2014	Total	Male	65+	918302	49
1979	Total	Total	15-64	7842104	134
1980	Total	Total	15-64	7848462	144
1981	Total	Total	15-64	7853610	155
1982	Total	Total	15-64	7839331	168
1983	Total	Total	15-64	7821379	183
1984	Total	Total	15-64	7804294	184
1985	Total	Total	15-64	7761951	182
1986	Total	Total	15-64	7761861	233
1987	Total	Total	15-64	7758365	288
1988	Total	Total	15-64	7754994	386
1989	Total	Total	15-64	7725127	351
1990	Total	Total	15-64	7709237	343
1991	Total	Total	15-64	7743158	419
1992	Total	Total	15-64	7749718	456
1993	Total	Total	15-64	7769243	573
1994	Total	Total	15-64	7791495	581
1995	Total	Total	15-64	7814729	669
1996	Total	Total	15-64	7842808	647
1997	Total	Total	15-64	7856856	761
1998	Total	Total	15-64	7881626	610
1999	Total	Total	15-64	7916270	693
2000	Total	Total	15-64	7941196	901
2001	Total	Total	15-64	7992530	772
2002	Total	Total	15-64	8050267	921
2003	Total	Total	15-64	8114927	1157
2004	Total	Total	15-64	8175761	1290
2005	Total	Total	15-64	8242595	1377
2006	Total	Total	15-64	8312210	1369
2007	Total	Total	15-64	8363449	1504
2008	Total	Total	15-64	8396158	1599
2009	Total	Total	15-64	8440174	1607
2010	Total	Total	15-64	8468748	1649
2011	Total	Total	15-64	8504236	2000
2012	Total	Total	15-64	8474794	2090
2013	Total	Total	15-64	8448460	2154
2014	Total	Total	15-65	8429893	2458
2010-2014	Female	Black	15-19	330856	Suppressed
2010-2014	Female	Black	20-24	342743	15
2010-2014	Female	Black	25-34	542675	57
2010-2014	Female	Black	35-44	494678	97
2010-2014	Female	Black	45-54	527222	124
2010-2014	Female	Black	55-64	419717	86
2010-2014	Female	Black	65-74	237690	Suppressed
2010-2014	Female	Black	75-85	142704	Suppressed
2010-2014	Female	Black	85+	65472	Suppressed
2010-2014	Female	White	15-19	1707277	39
2010-2014	Female	White	20-24	1725911	210
2010-2014	Female	White	25-34	3161688	693
2010-2014	Female	White	35-44	3226690	743
2010-2014	Female	White	45-54	4087278	936
2010-2014	Female	White	55-64	3856302	389
2010-2014	Female	White	65-74	2548435	79
2010-2014	Female	White	75-85	1765433	53
2010-2014	Female	White	85+	1015727	34
2010-2014	Male	Black	15-19	349280	Suppressed
2010-2014	Male	Black	20-24	347858	42
2010-2014	Male	Black	25-34	517858	96
2010-2014	Male	Black	35-44	455523	148
2010-2014	Male	Black	45-54	472519	248
2010-2014	Male	Black	55-64	348179	228
2010-2014	Male	Black	65-74	169546	38
2010-2014	Male	Black	75-85	79905	Suppressed
2010-2014	Male	Black	85+	25863	Suppressed
2010-2014	Male	White	15-19	1780531	154
2010-2014	Male	White	20-24	1779369	627
2010-2014	Male	White	25-34	3257378	1839
2010-2014	Male	White	35-44	3236473	1357
2010-2014	Male	White	45-54	4008911	1488
2010-2014	Male	White	55-64	3704658	672
2010-2014	Male	White	65-74	2238339	90
2010-2014	Male	White	75-85	1262705	34
2010-2014	Male	White	85+	482428	35
