# Supplementary material for: Patterns and Trends in Accidental Poisoning Deaths: Pennsylvania’s Experience 1979-2014
Source: PLoS One. 2016 Mar 10;11(3):e0151655. doi: 10.1371/journal.pone.0151655 (PMC4786332; doi:10.1371/journal.pone.0151655)
Supplement: S2 Dataset — (XLSX) [file pone.0151655.s002.xlsx]

## Sheet: citesfig4
County	Year	Race	Sex	Age	Deaths	Population	Average Age-Adjusted Rate
Armstrong County, PA	1979-1981	Total	Total	15-64	-	-	2.74019
Armstrong County, PA	1982-1984	Total	Total	15-64	-	-	3.24925
Armstrong County, PA	1985-1987	Total	Total	15-64	-	-	2.87693
Armstrong County, PA	1988-1990	Total	Total	15-64	-	-	5.80735
Armstrong County, PA	1991-1993	Total	Total	15-64	-	-	4.42306
Armstrong County, PA	1994-1996	Total	Total	15-64	-	-	6.42715
Armstrong County, PA	1997-1999	Total	Total	15-64	-	-	10.4355
Armstrong County, PA	2000-2002	Total	Total	15-64	-	-	13.606
Armstrong County, PA	2003-2005	Total	Total	15-64	-	-	22.162
Armstrong County, PA	2006-2008	Total	Total	15-64	-	-	22.7156
Armstrong County, PA	2009-2011	Total	Total	15-64	-	-	27.3868
Armstrong County, PA	2012-2014	Total	Total	15-64	-	-	29.4735
Berks County, PA	1979-1981	Total	Total	15-64	-	-	1.51225
Berks County, PA	1982-1984	Total	Total	15-64	-	-	2.09768
Berks County, PA	1985-1987	Total	Total	15-64	-	-	3.19691
Berks County, PA	1988-1990	Total	Total	15-64	-	-	3.04764
Berks County, PA	1991-1993	Total	Total	15-64	-	-	1.82182
Berks County, PA	1994-1996	Total	Total	15-64	-	-	1.84665
Berks County, PA	1997-1999	Total	Total	15-64	-	-	2.1503
Berks County, PA	2000-2002	Total	Total	15-64	-	-	4.67936
Berks County, PA	2003-2005	Total	Total	15-64	-	-	10.1704
Berks County, PA	2006-2008	Total	Total	15-64	-	-	4.71806
Berks County, PA	2009-2011	Total	Total	15-64	-	-	6.75015
Berks County, PA	2012-2014	Total	Total	15-64	-	-	16.2651
Erie County, PA	1979-1981	Total	Total	15-64	-	-	2.27789
Erie County, PA	1982-1984	Total	Total	15-64	-	-	3.73651
Erie County, PA	1985-1987	Total	Total	15-64	-	-	3.18763
Erie County, PA	1988-1990	Total	Total	15-64	-	-	3.52812
Erie County, PA	1991-1993	Total	Total	15-64	-	-	2.80611
Erie County, PA	1994-1996	Total	Total	15-64	-	-	2.01037
Erie County, PA	1997-1999	Total	Total	15-64	-	-	3.78646
Erie County, PA	2000-2002	Total	Total	15-64	-	-	7.16645
Erie County, PA	2003-2005	Total	Total	15-64	-	-	15.5438
Erie County, PA	2006-2008	Total	Total	15-64	-	-	12.1708
Erie County, PA	2009-2011	Total	Total	15-64	-	-	16.9354
Erie County, PA	2012-2014	Total	Total	15-64	-	-	25.1229
Lehigh County, PA	1979-1981	Total	Total	15-64	-	-	1.82496
Lehigh County, PA	1982-1984	Total	Total	15-64	-	-	0.856939
Lehigh County, PA	1985-1987	Total	Total	15-64	-	-	3.60722
Lehigh County, PA	1988-1990	Total	Total	15-64	-	-	3.41403
Lehigh County, PA	1991-1993	Total	Total	15-64	-	-	0.850134
Lehigh County, PA	1994-1996	Total	Total	15-64	-	-	0.85085
Lehigh County, PA	1997-1999	Total	Total	15-64	-	-	3.37033
Lehigh County, PA	2000-2002	Total	Total	15-64	-	-	6.73809
Lehigh County, PA	2003-2005	Total	Total	15-64	-	-	13.28
Lehigh County, PA	2006-2008	Total	Total	15-64	-	-	13.9041
Lehigh County, PA	2009-2011	Total	Total	15-64	-	-	18.2827
Lehigh County, PA	2012-2014	Total	Total	15-64	-	-	21.1615
Philadelphia County, PA	1979-1981	Total	Total	15-64	-	-	2.31538
Philadelphia County, PA	1982-1984	Total	Total	15-64	-	-	5.58692
Philadelphia County, PA	1985-1987	Total	Total	15-64	-	-	8.22983
Philadelphia County, PA	1988-1990	Total	Total	15-64	-	-	16.11
Philadelphia County, PA	1991-1993	Total	Total	15-64	-	-	28.9269
Philadelphia County, PA	1994-1996	Total	Total	15-64	-	-	34.704
Philadelphia County, PA	1997-1999	Total	Total	15-64	-	-	32.0713
Philadelphia County, PA	2000-2002	Total	Total	15-64	-	-	31.1677
Philadelphia County, PA	2003-2005	Total	Total	15-64	-	-	30.5358
Philadelphia County, PA	2006-2008	Total	Total	15-64	-	-	37.279
Philadelphia County, PA	2009-2011	Total	Total	15-64	-	-	35.0693
Philadelphia County, PA	2012-2014	Total	Total	15-64	-	-	36.6975
Adams County, PA	2010-2014	Black	Female	20-24	Suppressed	528	-
Adams County, PA	2010-2014	Black	Female	25-34	Suppressed	506	-
Adams County, PA	2010-2014	Black	Female	35-44	Suppressed	547	-
Adams County, PA	2010-2014	Black	Female	45-54	Suppressed	462	-
Adams County, PA	2010-2014	Black	Female	55-64	Suppressed	444	-
Adams County, PA	2010-2014	Black	Male	20-24	Suppressed	574	-
Adams County, PA	2010-2014	Black	Male	25-34	Suppressed	672	-
Adams County, PA	2010-2014	Black	Male	35-44	Suppressed	677	-
Adams County, PA	2010-2014	Black	Male	45-54	Suppressed	669	-
Adams County, PA	2010-2014	Black	Male	55-64	Suppressed	536	-
Adams County, PA	2010-2014	White	Female	20-24	Suppressed	15726	-
Adams County, PA	2010-2014	White	Female	25-34	Suppressed	24704	-
Adams County, PA	2010-2014	White	Female	35-44	Suppressed	30278	-
Adams County, PA	2010-2014	White	Female	45-54	Suppressed	38292	-
Adams County, PA	2010-2014	White	Female	55-64	Suppressed	35494	-
Adams County, PA	2010-2014	White	Male	20-24	Suppressed	16419	-
Adams County, PA	2010-2014	White	Male	25-34	Suppressed	25579	-
Adams County, PA	2010-2014	White	Male	35-44	Suppressed	29748	-
Adams County, PA	2010-2014	White	Male	45-54	Suppressed	37549	-
Adams County, PA	2010-2014	White	Male	55-64	Suppressed	33840	-
Allegheny County, PA	2010-2014	Black	Female	20-24	Suppressed	39371	-
Allegheny County, PA	2010-2014	Black	Female	25-34	Suppressed	61470	-
Allegheny County, PA	2010-2014	Black	Female	35-44	Suppressed	53151	-
Allegheny County, PA	2010-2014	Black	Female	45-54	22	59936	-
Allegheny County, PA	2010-2014	Black	Female	55-64	18	53374	-
Allegheny County, PA	2010-2014	Black	Male	20-24	Suppressed	35985	-
Allegheny County, PA	2010-2014	Black	Male	25-34	11	51073	-
Allegheny County, PA	2010-2014	Black	Male	35-44	13	42997	-
Allegheny County, PA	2010-2014	Black	Male	45-54	41	48212	-
Allegheny County, PA	2010-2014	Black	Male	55-64	40	42437	-
Allegheny County, PA	2010-2014	White	Female	20-24	22	165081	-
Allegheny County, PA	2010-2014	White	Female	25-34	101	340024	-
Allegheny County, PA	2010-2014	White	Female	35-44	93	287925	-
Allegheny County, PA	2010-2014	White	Female	45-54	108	386557	-
Allegheny County, PA	2010-2014	White	Female	55-64	45	388522	-
Allegheny County, PA	2010-2014	White	Male	20-24	61	163859	-
Allegheny County, PA	2010-2014	White	Male	25-34	203	356697	-
Allegheny County, PA	2010-2014	White	Male	35-44	166	292776	-
Allegheny County, PA	2010-2014	White	Male	45-54	183	366965	-
Allegheny County, PA	2010-2014	White	Male	55-64	92	361812	-
Armstrong County, PA	2010-2014	Black	Female	20-24	Suppressed	81	-
Armstrong County, PA	2010-2014	Black	Female	25-34	Suppressed	128	-
Armstrong County, PA	2010-2014	Black	Female	35-44	Suppressed	125	-
Armstrong County, PA	2010-2014	Black	Female	45-54	Suppressed	184	-
Armstrong County, PA	2010-2014	Black	Female	55-64	Suppressed	197	-
Armstrong County, PA	2010-2014	Black	Male	20-24	Suppressed	159	-
Armstrong County, PA	2010-2014	Black	Male	25-34	Suppressed	218	-
Armstrong County, PA	2010-2014	Black	Male	35-44	Suppressed	218	-
Armstrong County, PA	2010-2014	Black	Male	45-54	Suppressed	299	-
Armstrong County, PA	2010-2014	Black	Male	55-64	Suppressed	287	-
Armstrong County, PA	2010-2014	White	Female	20-24	Suppressed	8219	-
Armstrong County, PA	2010-2014	White	Female	25-34	Suppressed	17398	-
Armstrong County, PA	2010-2014	White	Female	35-44	14	20351	-
Armstrong County, PA	2010-2014	White	Female	45-54	Suppressed	26234	-
Armstrong County, PA	2010-2014	White	Female	55-64	Suppressed	25323	-
Armstrong County, PA	2010-2014	White	Male	20-24	Suppressed	8853	-
Armstrong County, PA	2010-2014	White	Male	25-34	14	17904	-
Armstrong County, PA	2010-2014	White	Male	35-44	Suppressed	20497	-
Armstrong County, PA	2010-2014	White	Male	45-54	Suppressed	27021	-
Armstrong County, PA	2010-2014	White	Male	55-64	Suppressed	25981	-
Beaver County, PA	2010-2014	Black	Female	20-24	Suppressed	2342	-
Beaver County, PA	2010-2014	Black	Female	25-34	Suppressed	3619	-
Beaver County, PA	2010-2014	Black	Female	35-44	Suppressed	3304	-
Beaver County, PA	2010-2014	Black	Female	45-54	Suppressed	3831	-
Beaver County, PA	2010-2014	Black	Female	55-64	Suppressed	3350	-
Beaver County, PA	2010-2014	Black	Male	20-24	Suppressed	2415	-
Beaver County, PA	2010-2014	Black	Male	25-34	Suppressed	3460	-
Beaver County, PA	2010-2014	Black	Male	35-44	Suppressed	3137	-
Beaver County, PA	2010-2014	Black	Male	45-54	Suppressed	3392	-
Beaver County, PA	2010-2014	Black	Male	55-64	Suppressed	2954	-
Beaver County, PA	2010-2014	White	Female	20-24	Suppressed	20850	-
Beaver County, PA	2010-2014	White	Female	25-34	Suppressed	42509	-
Beaver County, PA	2010-2014	White	Female	35-44	16	45398	-
Beaver County, PA	2010-2014	White	Female	45-54	20	63811	-
Beaver County, PA	2010-2014	White	Female	55-64	Suppressed	62048	-
Beaver County, PA	2010-2014	White	Male	20-24	16	21582	-
Beaver County, PA	2010-2014	White	Male	25-34	33	43582	-
Beaver County, PA	2010-2014	White	Male	35-44	24	43922	-
Beaver County, PA	2010-2014	White	Male	45-54	22	60871	-
Beaver County, PA	2010-2014	White	Male	55-64	15	58325	-
Bedford County, PA	2010-2014	Black	Female	20-24	Suppressed	58	-
Bedford County, PA	2010-2014	Black	Female	25-34	Suppressed	134	-
Bedford County, PA	2010-2014	Black	Female	35-44	Suppressed	91	-
Bedford County, PA	2010-2014	Black	Female	45-54	Suppressed	63	-
Bedford County, PA	2010-2014	Black	Female	55-64	Suppressed	67	-
Bedford County, PA	2010-2014	Black	Male	20-24	Suppressed	126	-
Bedford County, PA	2010-2014	Black	Male	25-34	Suppressed	210	-
Bedford County, PA	2010-2014	Black	Male	35-44	Suppressed	160	-
Bedford County, PA	2010-2014	Black	Male	45-54	Suppressed	140	-
Bedford County, PA	2010-2014	Black	Male	55-64	Suppressed	72	-
Bedford County, PA	2010-2014	White	Female	20-24	Suppressed	5797	-
Bedford County, PA	2010-2014	White	Female	25-34	Suppressed	11947	-
Bedford County, PA	2010-2014	White	Female	35-44	Suppressed	14934	-
Bedford County, PA	2010-2014	White	Female	45-54	Suppressed	18464	-
Bedford County, PA	2010-2014	White	Female	55-64	Suppressed	17571	-
Bedford County, PA	2010-2014	White	Male	20-24	Suppressed	6514	-
Bedford County, PA	2010-2014	White	Male	25-34	Suppressed	12195	-
Bedford County, PA	2010-2014	White	Male	35-44	Suppressed	15114	-
Bedford County, PA	2010-2014	White	Male	45-54	Suppressed	19164	-
Bedford County, PA	2010-2014	White	Male	55-64	Suppressed	17496	-
Berks County, PA	2010-2014	Black	Female	20-24	Suppressed	6844	-
Berks County, PA	2010-2014	Black	Female	25-34	Suppressed	9902	-
Berks County, PA	2010-2014	Black	Female	35-44	Suppressed	9317	-
Berks County, PA	2010-2014	Black	Female	45-54	Suppressed	8381	-
Berks County, PA	2010-2014	Black	Female	55-64	Suppressed	5501	-
Berks County, PA	2010-2014	Black	Male	20-24	Suppressed	7211	-
Berks County, PA	2010-2014	Black	Male	25-34	Suppressed	9578	-
Berks County, PA	2010-2014	Black	Male	35-44	Suppressed	9050	-
Berks County, PA	2010-2014	Black	Male	45-54	Suppressed	8880	-
Berks County, PA	2010-2014	Black	Male	55-64	Suppressed	5506	-
Berks County, PA	2010-2014	White	Female	20-24	Suppressed	61069	-
Berks County, PA	2010-2014	White	Female	25-34	11	105846	-
Berks County, PA	2010-2014	White	Female	35-44	Suppressed	116398	-
Berks County, PA	2010-2014	White	Female	45-54	16	143320	-
Berks County, PA	2010-2014	White	Female	55-64	Suppressed	124390	-
Berks County, PA	2010-2014	White	Male	20-24	18	61987	-
Berks County, PA	2010-2014	White	Male	25-34	27	105241	-
Berks County, PA	2010-2014	White	Male	35-44	26	113317	-
Berks County, PA	2010-2014	White	Male	45-54	31	141241	-
Berks County, PA	2010-2014	White	Male	55-64	15	121752	-
Blair County, PA	2010-2014	Black	Female	20-24	Suppressed	757	-
Blair County, PA	2010-2014	Black	Female	25-34	Suppressed	703	-
Blair County, PA	2010-2014	Black	Female	35-44	Suppressed	500	-
Blair County, PA	2010-2014	Black	Female	45-54	Suppressed	476	-
Blair County, PA	2010-2014	Black	Female	55-64	Suppressed	391	-
Blair County, PA	2010-2014	Black	Male	20-24	Suppressed	828	-
Blair County, PA	2010-2014	Black	Male	25-34	Suppressed	1010	-
Blair County, PA	2010-2014	Black	Male	35-44	Suppressed	894	-
Blair County, PA	2010-2014	Black	Male	45-54	Suppressed	879	-
Blair County, PA	2010-2014	Black	Male	55-64	Suppressed	658	-
Blair County, PA	2010-2014	White	Female	20-24	Suppressed	18674	-
Blair County, PA	2010-2014	White	Female	25-34	Suppressed	34260	-
Blair County, PA	2010-2014	White	Female	35-44	12	36722	-
Blair County, PA	2010-2014	White	Female	45-54	Suppressed	44298	-
Blair County, PA	2010-2014	White	Female	55-64	Suppressed	46063	-
Blair County, PA	2010-2014	White	Male	20-24	Suppressed	19932	-
Blair County, PA	2010-2014	White	Male	25-34	14	34088	-
Blair County, PA	2010-2014	White	Male	35-44	11	36161	-
Blair County, PA	2010-2014	White	Male	45-54	17	43413	-
Blair County, PA	2010-2014	White	Male	55-64	Suppressed	42924	-
Bradford County, PA	2010-2014	Black	Female	20-24	Suppressed	139	-
Bradford County, PA	2010-2014	Black	Female	25-34	Suppressed	147	-
Bradford County, PA	2010-2014	Black	Female	35-44	Suppressed	82	-
Bradford County, PA	2010-2014	Black	Female	45-54	Suppressed	94	-
Bradford County, PA	2010-2014	Black	Female	55-64	Suppressed	66	-
Bradford County, PA	2010-2014	Black	Male	20-24	Suppressed	178	-
Bradford County, PA	2010-2014	Black	Male	25-34	Suppressed	159	-
Bradford County, PA	2010-2014	Black	Male	35-44	Suppressed	144	-
Bradford County, PA	2010-2014	Black	Male	45-54	Suppressed	178	-
Bradford County, PA	2010-2014	Black	Male	55-64	Suppressed	100	-
Bradford County, PA	2010-2014	White	Female	20-24	Suppressed	7691	-
Bradford County, PA	2010-2014	White	Female	25-34	Suppressed	16031	-
Bradford County, PA	2010-2014	White	Female	35-44	Suppressed	17630	-
Bradford County, PA	2010-2014	White	Female	45-54	Suppressed	23650	-
Bradford County, PA	2010-2014	White	Female	55-64	Suppressed	22481	-
Bradford County, PA	2010-2014	White	Male	20-24	Suppressed	8160	-
Bradford County, PA	2010-2014	White	Male	25-34	10	15905	-
Bradford County, PA	2010-2014	White	Male	35-44	Suppressed	17335	-
Bradford County, PA	2010-2014	White	Male	45-54	Suppressed	23571	-
Bradford County, PA	2010-2014	White	Male	55-64	Suppressed	22260	-
Bucks County, PA	2010-2014	Black	Female	20-24	Suppressed	4846	-
Bucks County, PA	2010-2014	Black	Female	25-34	Suppressed	10081	-
Bucks County, PA	2010-2014	Black	Female	35-44	Suppressed	9662	-
Bucks County, PA	2010-2014	Black	Female	45-54	Suppressed	9449	-
Bucks County, PA	2010-2014	Black	Female	55-64	Suppressed	6481	-
Bucks County, PA	2010-2014	Black	Male	20-24	Suppressed	4950	-
Bucks County, PA	2010-2014	Black	Male	25-34	Suppressed	8827	-
Bucks County, PA	2010-2014	Black	Male	35-44	Suppressed	8532	-
Bucks County, PA	2010-2014	Black	Male	45-54	Suppressed	8315	-
Bucks County, PA	2010-2014	Black	Male	55-64	Suppressed	5723	-
Bucks County, PA	2010-2014	White	Female	20-24	16	73492	-
Bucks County, PA	2010-2014	White	Female	25-34	29	146855	-
Bucks County, PA	2010-2014	White	Female	35-44	38	177537	-
Bucks County, PA	2010-2014	White	Female	45-54	33	247422	-
Bucks County, PA	2010-2014	White	Female	55-64	16	211924	-
Bucks County, PA	2010-2014	White	Male	20-24	52	78789	-
Bucks County, PA	2010-2014	White	Male	25-34	137	150032	-
Bucks County, PA	2010-2014	White	Male	35-44	60	171954	-
Bucks County, PA	2010-2014	White	Male	45-54	93	240011	-
Bucks County, PA	2010-2014	White	Male	55-64	25	207060	-
Butler County, PA	2010-2014	Black	Female	20-24	Suppressed	675	-
Butler County, PA	2010-2014	Black	Female	25-34	Suppressed	476	-
Butler County, PA	2010-2014	Black	Female	35-44	Suppressed	581	-
Butler County, PA	2010-2014	Black	Female	45-54	Suppressed	569	-
Butler County, PA	2010-2014	Black	Female	55-64	Suppressed	413	-
Butler County, PA	2010-2014	Black	Male	20-24	Suppressed	780	-
Butler County, PA	2010-2014	Black	Male	25-34	Suppressed	801	-
Butler County, PA	2010-2014	Black	Male	35-44	Suppressed	751	-
Butler County, PA	2010-2014	Black	Male	45-54	Suppressed	858	-
Butler County, PA	2010-2014	Black	Male	55-64	Suppressed	673	-
Butler County, PA	2010-2014	White	Female	20-24	Suppressed	26417	-
Butler County, PA	2010-2014	White	Female	25-34	16	46667	-
Butler County, PA	2010-2014	White	Female	35-44	11	57067	-
Butler County, PA	2010-2014	White	Female	45-54	15	72769	-
Butler County, PA	2010-2014	White	Female	55-64	Suppressed	64324	-
Butler County, PA	2010-2014	White	Male	20-24	Suppressed	26755	-
Butler County, PA	2010-2014	White	Male	25-34	33	48485	-
Butler County, PA	2010-2014	White	Male	35-44	20	55954	-
Butler County, PA	2010-2014	White	Male	45-54	23	72210	-
Butler County, PA	2010-2014	White	Male	55-64	Suppressed	64227	-
Cambria County, PA	2010-2014	Black	Female	20-24	Suppressed	1024	-
Cambria County, PA	2010-2014	Black	Female	25-34	Suppressed	1402	-
Cambria County, PA	2010-2014	Black	Female	35-44	Suppressed	1077	-
Cambria County, PA	2010-2014	Black	Female	45-54	Suppressed	1314	-
Cambria County, PA	2010-2014	Black	Female	55-64	Suppressed	1186	-
Cambria County, PA	2010-2014	Black	Male	20-24	Suppressed	1694	-
Cambria County, PA	2010-2014	Black	Male	25-34	Suppressed	3078	-
Cambria County, PA	2010-2014	Black	Male	35-44	Suppressed	2761	-
Cambria County, PA	2010-2014	Black	Male	45-54	Suppressed	2226	-
Cambria County, PA	2010-2014	Black	Male	55-64	Suppressed	1589	-
Cambria County, PA	2010-2014	White	Female	20-24	Suppressed	20655	-
Cambria County, PA	2010-2014	White	Female	25-34	12	33462	-
Cambria County, PA	2010-2014	White	Female	35-44	13	38020	-
Cambria County, PA	2010-2014	White	Female	45-54	29	48238	-
Cambria County, PA	2010-2014	White	Female	55-64	Suppressed	51947	-
Cambria County, PA	2010-2014	White	Male	20-24	Suppressed	21505	-
Cambria County, PA	2010-2014	White	Male	25-34	37	34897	-
Cambria County, PA	2010-2014	White	Male	35-44	16	39209	-
Cambria County, PA	2010-2014	White	Male	45-54	22	48948	-
Cambria County, PA	2010-2014	White	Male	55-64	13	51911	-
Cameron County, PA	2010-2014	Black	Female	20-24	Suppressed	10	-
Cameron County, PA	2010-2014	Black	Female	25-34	Suppressed	11	-
Cameron County, PA	2010-2014	Black	Female	35-44	Suppressed	Suppressed	-
Cameron County, PA	2010-2014	Black	Female	45-54	Suppressed	27	-
Cameron County, PA	2010-2014	Black	Female	55-64	Suppressed	Suppressed	-
Cameron County, PA	2010-2014	Black	Male	20-24	Suppressed	Suppressed	-
Cameron County, PA	2010-2014	Black	Male	25-34	Suppressed	19	-
Cameron County, PA	2010-2014	Black	Male	35-44	Suppressed	16	-
Cameron County, PA	2010-2014	Black	Male	45-54	Suppressed	Suppressed	-
Cameron County, PA	2010-2014	Black	Male	55-64	Suppressed	Suppressed	-
Cameron County, PA	2010-2014	White	Female	20-24	Suppressed	492	-
Cameron County, PA	2010-2014	White	Female	25-34	Suppressed	1058	-
Cameron County, PA	2010-2014	White	Female	35-44	Suppressed	1197	-
Cameron County, PA	2010-2014	White	Female	45-54	Suppressed	1954	-
Cameron County, PA	2010-2014	White	Female	55-64	Suppressed	2107	-
Cameron County, PA	2010-2014	White	Male	20-24	Suppressed	572	-
Cameron County, PA	2010-2014	White	Male	25-34	Suppressed	1112	-
Cameron County, PA	2010-2014	White	Male	35-44	Suppressed	1333	-
Cameron County, PA	2010-2014	White	Male	45-54	Suppressed	1972	-
Cameron County, PA	2010-2014	White	Male	55-64	Suppressed	2142	-
Carbon County, PA	2010-2014	Black	Female	20-24	Suppressed	196	-
Carbon County, PA	2010-2014	Black	Female	25-34	Suppressed	336	-
Carbon County, PA	2010-2014	Black	Female	35-44	Suppressed	427	-
Carbon County, PA	2010-2014	Black	Female	45-54	Suppressed	443	-
Carbon County, PA	2010-2014	Black	Female	55-64	Suppressed	307	-
Carbon County, PA	2010-2014	Black	Male	20-24	Suppressed	278	-
Carbon County, PA	2010-2014	Black	Male	25-34	Suppressed	455	-
Carbon County, PA	2010-2014	Black	Male	35-44	Suppressed	444	-
Carbon County, PA	2010-2014	Black	Male	45-54	Suppressed	421	-
Carbon County, PA	2010-2014	Black	Male	55-64	Suppressed	378	-
Carbon County, PA	2010-2014	White	Female	20-24	Suppressed	7596	-
Carbon County, PA	2010-2014	White	Female	25-34	Suppressed	16534	-
Carbon County, PA	2010-2014	White	Female	35-44	Suppressed	19698	-
Carbon County, PA	2010-2014	White	Female	45-54	12	25139	-
Carbon County, PA	2010-2014	White	Female	55-64	Suppressed	23581	-
Carbon County, PA	2010-2014	White	Male	20-24	10	7896	-
Carbon County, PA	2010-2014	White	Male	25-34	10	16888	-
Carbon County, PA	2010-2014	White	Male	35-44	Suppressed	19855	-
Carbon County, PA	2010-2014	White	Male	45-54	Suppressed	25249	-
Carbon County, PA	2010-2014	White	Male	55-64	Suppressed	23868	-
Centre County, PA	2010-2014	Black	Female	20-24	Suppressed	4252	-
Centre County, PA	2010-2014	Black	Female	25-34	Suppressed	1380	-
Centre County, PA	2010-2014	Black	Female	35-44	Suppressed	688	-
Centre County, PA	2010-2014	Black	Female	45-54	Suppressed	573	-
Centre County, PA	2010-2014	Black	Female	55-64	Suppressed	513	-
Centre County, PA	2010-2014	Black	Male	20-24	Suppressed	4402	-
Centre County, PA	2010-2014	Black	Male	25-34	Suppressed	4113	-
Centre County, PA	2010-2014	Black	Male	35-44	Suppressed	3041	-
Centre County, PA	2010-2014	Black	Male	45-54	Suppressed	2009	-
Centre County, PA	2010-2014	Black	Male	55-64	Suppressed	1072	-
Centre County, PA	2010-2014	White	Female	20-24	Suppressed	60114	-
Centre County, PA	2010-2014	White	Female	25-34	Suppressed	37699	-
Centre County, PA	2010-2014	White	Female	35-44	Suppressed	34211	-
Centre County, PA	2010-2014	White	Female	45-54	Suppressed	41336	-
Centre County, PA	2010-2014	White	Female	55-64	Suppressed	38526	-
Centre County, PA	2010-2014	White	Male	20-24	Suppressed	76737	-
Centre County, PA	2010-2014	White	Male	25-34	Suppressed	45330	-
Centre County, PA	2010-2014	White	Male	35-44	Suppressed	38128	-
Centre County, PA	2010-2014	White	Male	45-54	Suppressed	42911	-
Centre County, PA	2010-2014	White	Male	55-64	Suppressed	38779	-
Chester County, PA	2010-2014	Black	Female	20-24	Suppressed	9707	-
Chester County, PA	2010-2014	Black	Female	25-34	Suppressed	10054	-
Chester County, PA	2010-2014	Black	Female	35-44	Suppressed	10243	-
Chester County, PA	2010-2014	Black	Female	45-54	Suppressed	11448	-
Chester County, PA	2010-2014	Black	Female	55-64	Suppressed	8855	-
Chester County, PA	2010-2014	Black	Male	20-24	Suppressed	9161	-
Chester County, PA	2010-2014	Black	Male	25-34	Suppressed	10290	-
Chester County, PA	2010-2014	Black	Male	35-44	Suppressed	9738	-
Chester County, PA	2010-2014	Black	Male	45-54	Suppressed	11339	-
Chester County, PA	2010-2014	Black	Male	55-64	Suppressed	8769	-
Chester County, PA	2010-2014	White	Female	20-24	Suppressed	63443	-
Chester County, PA	2010-2014	White	Female	25-34	17	119259	-
Chester County, PA	2010-2014	White	Female	35-44	22	144560	-
Chester County, PA	2010-2014	White	Female	45-54	29	185351	-
Chester County, PA	2010-2014	White	Female	55-64	12	154829	-
Chester County, PA	2010-2014	White	Male	20-24	26	65726	-
Chester County, PA	2010-2014	White	Male	25-34	50	123307	-
Chester County, PA	2010-2014	White	Male	35-44	32	139881	-
Chester County, PA	2010-2014	White	Male	45-54	40	178170	-
Chester County, PA	2010-2014	White	Male	55-64	17	148930	-
Clarion County, PA	2010-2014	Black	Female	20-24	Suppressed	262	-
Clarion County, PA	2010-2014	Black	Female	25-34	Suppressed	116	-
Clarion County, PA	2010-2014	Black	Female	35-44	Suppressed	73	-
Clarion County, PA	2010-2014	Black	Female	45-54	Suppressed	60	-
Clarion County, PA	2010-2014	Black	Female	55-64	Suppressed	29	-
Clarion County, PA	2010-2014	Black	Male	20-24	Suppressed	419	-
Clarion County, PA	2010-2014	Black	Male	25-34	Suppressed	142	-
Clarion County, PA	2010-2014	Black	Male	35-44	Suppressed	97	-
Clarion County, PA	2010-2014	Black	Male	45-54	Suppressed	114	-
Clarion County, PA	2010-2014	Black	Male	55-64	Suppressed	68	-
Clarion County, PA	2010-2014	White	Female	20-24	Suppressed	10898	-
Clarion County, PA	2010-2014	White	Female	25-34	Suppressed	9655	-
Clarion County, PA	2010-2014	White	Female	35-44	Suppressed	10760	-
Clarion County, PA	2010-2014	White	Female	45-54	Suppressed	13198	-
Clarion County, PA	2010-2014	White	Female	55-64	Suppressed	13230	-
Clarion County, PA	2010-2014	White	Male	20-24	Suppressed	9665	-
Clarion County, PA	2010-2014	White	Male	25-34	Suppressed	10028	-
Clarion County, PA	2010-2014	White	Male	35-44	Suppressed	10537	-
Clarion County, PA	2010-2014	White	Male	45-54	Suppressed	13476	-
Clarion County, PA	2010-2014	White	Male	55-64	Suppressed	13134	-
Clearfield County, PA	2010-2014	Black	Female	20-24	Suppressed	119	-
Clearfield County, PA	2010-2014	Black	Female	25-34	Suppressed	180	-
Clearfield County, PA	2010-2014	Black	Female	35-44	Suppressed	122	-
Clearfield County, PA	2010-2014	Black	Female	45-54	Suppressed	123	-
Clearfield County, PA	2010-2014	Black	Female	55-64	Suppressed	81	-
Clearfield County, PA	2010-2014	Black	Male	20-24	Suppressed	2160	-
Clearfield County, PA	2010-2014	Black	Male	25-34	Suppressed	3176	-
Clearfield County, PA	2010-2014	Black	Male	35-44	Suppressed	2254	-
Clearfield County, PA	2010-2014	Black	Male	45-54	Suppressed	1861	-
Clearfield County, PA	2010-2014	Black	Male	55-64	Suppressed	506	-
Clearfield County, PA	2010-2014	White	Female	20-24	Suppressed	9873	-
Clearfield County, PA	2010-2014	White	Female	25-34	Suppressed	19680	-
Clearfield County, PA	2010-2014	White	Female	35-44	Suppressed	23788	-
Clearfield County, PA	2010-2014	White	Female	45-54	Suppressed	29346	-
Clearfield County, PA	2010-2014	White	Female	55-64	Suppressed	27493	-
Clearfield County, PA	2010-2014	White	Male	20-24	Suppressed	11801	-
Clearfield County, PA	2010-2014	White	Male	25-34	16	23582	-
Clearfield County, PA	2010-2014	White	Male	35-44	10	27077	-
Clearfield County, PA	2010-2014	White	Male	45-54	Suppressed	32307	-
Clearfield County, PA	2010-2014	White	Male	55-64	Suppressed	28227	-
Clinton County, PA	2010-2014	Black	Female	20-24	Suppressed	508	-
Clinton County, PA	2010-2014	Black	Female	25-34	Suppressed	171	-
Clinton County, PA	2010-2014	Black	Female	35-44	Suppressed	65	-
Clinton County, PA	2010-2014	Black	Female	45-54	Suppressed	52	-
Clinton County, PA	2010-2014	Black	Female	55-64	Suppressed	35	-
Clinton County, PA	2010-2014	Black	Male	20-24	Suppressed	438	-
Clinton County, PA	2010-2014	Black	Male	25-34	Suppressed	423	-
Clinton County, PA	2010-2014	Black	Male	35-44	Suppressed	281	-
Clinton County, PA	2010-2014	Black	Male	45-54	Suppressed	176	-
Clinton County, PA	2010-2014	Black	Male	55-64	Suppressed	117	-
Clinton County, PA	2010-2014	White	Female	20-24	Suppressed	10418	-
Clinton County, PA	2010-2014	White	Female	25-34	Suppressed	9675	-
Clinton County, PA	2010-2014	White	Female	35-44	Suppressed	10605	-
Clinton County, PA	2010-2014	White	Female	45-54	Suppressed	12824	-
Clinton County, PA	2010-2014	White	Female	55-64	Suppressed	12559	-
Clinton County, PA	2010-2014	White	Male	20-24	Suppressed	9949	-
Clinton County, PA	2010-2014	White	Male	25-34	Suppressed	10091	-
Clinton County, PA	2010-2014	White	Male	35-44	Suppressed	10461	-
Clinton County, PA	2010-2014	White	Male	45-54	Suppressed	12605	-
Clinton County, PA	2010-2014	White	Male	55-64	Suppressed	12011	-
Columbia County, PA	2010-2014	Black	Female	20-24	Suppressed	1247	-
Columbia County, PA	2010-2014	Black	Female	25-34	Suppressed	282	-
Columbia County, PA	2010-2014	Black	Female	35-44	Suppressed	213	-
Columbia County, PA	2010-2014	Black	Female	45-54	Suppressed	181	-
Columbia County, PA	2010-2014	Black	Female	55-64	Suppressed	93	-
Columbia County, PA	2010-2014	Black	Male	20-24	Suppressed	1025	-
Columbia County, PA	2010-2014	Black	Male	25-34	Suppressed	439	-
Columbia County, PA	2010-2014	Black	Male	35-44	Suppressed	301	-
Columbia County, PA	2010-2014	Black	Male	45-54	Suppressed	248	-
Columbia County, PA	2010-2014	Black	Male	55-64	Suppressed	156	-
Columbia County, PA	2010-2014	White	Female	20-24	Suppressed	18345	-
Columbia County, PA	2010-2014	White	Female	25-34	Suppressed	16016	-
Columbia County, PA	2010-2014	White	Female	35-44	Suppressed	18038	-
Columbia County, PA	2010-2014	White	Female	45-54	Suppressed	23074	-
Columbia County, PA	2010-2014	White	Female	55-64	Suppressed	22642	-
Columbia County, PA	2010-2014	White	Male	20-24	Suppressed	16038	-
Columbia County, PA	2010-2014	White	Male	25-34	Suppressed	16326	-
Columbia County, PA	2010-2014	White	Male	35-44	Suppressed	18353	-
Columbia County, PA	2010-2014	White	Male	45-54	Suppressed	22139	-
Columbia County, PA	2010-2014	White	Male	55-64	Suppressed	21556	-
Crawford County, PA	2010-2014	Black	Female	20-24	Suppressed	428	-
Crawford County, PA	2010-2014	Black	Female	25-34	Suppressed	835	-
Crawford County, PA	2010-2014	Black	Female	35-44	Suppressed	813	-
Crawford County, PA	2010-2014	Black	Female	45-54	Suppressed	819	-
Crawford County, PA	2010-2014	Black	Female	55-64	Suppressed	428	-
Crawford County, PA	2010-2014	Black	Male	20-24	Suppressed	381	-
Crawford County, PA	2010-2014	Black	Male	25-34	Suppressed	386	-
Crawford County, PA	2010-2014	Black	Male	35-44	Suppressed	368	-
Crawford County, PA	2010-2014	Black	Male	45-54	Suppressed	410	-
Crawford County, PA	2010-2014	Black	Male	55-64	Suppressed	382	-
Crawford County, PA	2010-2014	White	Female	20-24	Suppressed	13415	-
Crawford County, PA	2010-2014	White	Female	25-34	Suppressed	22514	-
Crawford County, PA	2010-2014	White	Female	35-44	Suppressed	25373	-
Crawford County, PA	2010-2014	White	Female	45-54	10	31643	-
Crawford County, PA	2010-2014	White	Female	55-64	Suppressed	31942	-
Crawford County, PA	2010-2014	White	Male	20-24	Suppressed	13255	-
Crawford County, PA	2010-2014	White	Male	25-34	13	22128	-
Crawford County, PA	2010-2014	White	Male	35-44	Suppressed	24051	-
Crawford County, PA	2010-2014	White	Male	45-54	Suppressed	30340	-
Crawford County, PA	2010-2014	White	Male	55-64	Suppressed	30866	-
Cumberland County, PA	2010-2014	Black	Female	20-24	Suppressed	2113	-
Cumberland County, PA	2010-2014	Black	Female	25-34	Suppressed	2916	-
Cumberland County, PA	2010-2014	Black	Female	35-44	Suppressed	2210	-
Cumberland County, PA	2010-2014	Black	Female	45-54	Suppressed	1645	-
Cumberland County, PA	2010-2014	Black	Female	55-64	Suppressed	1196	-
Cumberland County, PA	2010-2014	Black	Male	20-24	Suppressed	4075	-
Cumberland County, PA	2010-2014	Black	Male	25-34	Suppressed	6223	-
Cumberland County, PA	2010-2014	Black	Male	35-44	Suppressed	4452	-
Cumberland County, PA	2010-2014	Black	Male	45-54	Suppressed	3290	-
Cumberland County, PA	2010-2014	Black	Male	55-64	Suppressed	1611	-
Cumberland County, PA	2010-2014	White	Female	20-24	Suppressed	37553	-
Cumberland County, PA	2010-2014	White	Female	25-34	Suppressed	64008	-
Cumberland County, PA	2010-2014	White	Female	35-44	Suppressed	66765	-
Cumberland County, PA	2010-2014	White	Female	45-54	16	82289	-
Cumberland County, PA	2010-2014	White	Female	55-64	Suppressed	78401	-
Cumberland County, PA	2010-2014	White	Male	20-24	Suppressed	37794	-
Cumberland County, PA	2010-2014	White	Male	25-34	21	67474	-
Cumberland County, PA	2010-2014	White	Male	35-44	18	68264	-
Cumberland County, PA	2010-2014	White	Male	45-54	17	80861	-
Cumberland County, PA	2010-2014	White	Male	55-64	Suppressed	74194	-
Dauphin County, PA	2010-2014	Black	Female	20-24	Suppressed	11099	-
Dauphin County, PA	2010-2014	Black	Female	25-34	Suppressed	18861	-
Dauphin County, PA	2010-2014	Black	Female	35-44	Suppressed	17195	-
Dauphin County, PA	2010-2014	Black	Female	45-54	Suppressed	18605	-
Dauphin County, PA	2010-2014	Black	Female	55-64	Suppressed	14854	-
Dauphin County, PA	2010-2014	Black	Male	20-24	Suppressed	10462	-
Dauphin County, PA	2010-2014	Black	Male	25-34	Suppressed	15660	-
Dauphin County, PA	2010-2014	Black	Male	35-44	Suppressed	15371	-
Dauphin County, PA	2010-2014	Black	Male	45-54	Suppressed	16627	-
Dauphin County, PA	2010-2014	Black	Male	55-64	Suppressed	12824	-
Dauphin County, PA	2010-2014	White	Female	20-24	Suppressed	28558	-
Dauphin County, PA	2010-2014	White	Female	25-34	Suppressed	67460	-
Dauphin County, PA	2010-2014	White	Female	35-44	Suppressed	62638	-
Dauphin County, PA	2010-2014	White	Female	45-54	17	81117	-
Dauphin County, PA	2010-2014	White	Female	55-64	12	78645	-
Dauphin County, PA	2010-2014	White	Male	20-24	17	28378	-
Dauphin County, PA	2010-2014	White	Male	25-34	25	68266	-
Dauphin County, PA	2010-2014	White	Male	35-44	14	62537	-
Dauphin County, PA	2010-2014	White	Male	45-54	19	76648	-
Dauphin County, PA	2010-2014	White	Male	55-64	Suppressed	73919	-
Delaware County, PA	2010-2014	Black	Female	20-24	Suppressed	26367	-
Delaware County, PA	2010-2014	Black	Female	25-34	Suppressed	46640	-
Delaware County, PA	2010-2014	Black	Female	35-44	Suppressed	44015	-
Delaware County, PA	2010-2014	Black	Female	45-54	Suppressed	42833	-
Delaware County, PA	2010-2014	Black	Female	55-64	Suppressed	31300	-
Delaware County, PA	2010-2014	Black	Male	20-24	Suppressed	25198	-
Delaware County, PA	2010-2014	Black	Male	25-34	Suppressed	37225	-
Delaware County, PA	2010-2014	Black	Male	35-44	Suppressed	33695	-
Delaware County, PA	2010-2014	Black	Male	45-54	10	33339	-
Delaware County, PA	2010-2014	Black	Male	55-64	13	23239	-
Delaware County, PA	2010-2014	White	Female	20-24	10	66347	-
Delaware County, PA	2010-2014	White	Female	25-34	37	117489	-
Delaware County, PA	2010-2014	White	Female	35-44	22	117628	-
Delaware County, PA	2010-2014	White	Female	45-54	33	161951	-
Delaware County, PA	2010-2014	White	Female	55-64	22	150645	-
Delaware County, PA	2010-2014	White	Male	20-24	39	69138	-
Delaware County, PA	2010-2014	White	Male	25-34	105	120972	-
Delaware County, PA	2010-2014	White	Male	35-44	80	116553	-
Delaware County, PA	2010-2014	White	Male	45-54	73	154907	-
Delaware County, PA	2010-2014	White	Male	55-64	39	141156	-
Elk County, PA	2010-2014	Black	Female	20-24	Suppressed	30	-
Elk County, PA	2010-2014	Black	Female	25-34	Suppressed	57	-
Elk County, PA	2010-2014	Black	Female	35-44	Suppressed	54	-
Elk County, PA	2010-2014	Black	Female	45-54	Suppressed	41	-
Elk County, PA	2010-2014	Black	Female	55-64	Suppressed	26	-
Elk County, PA	2010-2014	Black	Male	20-24	Suppressed	48	-
Elk County, PA	2010-2014	Black	Male	25-34	Suppressed	52	-
Elk County, PA	2010-2014	Black	Male	35-44	Suppressed	49	-
Elk County, PA	2010-2014	Black	Male	45-54	Suppressed	57	-
Elk County, PA	2010-2014	Black	Male	55-64	Suppressed	30	-
Elk County, PA	2010-2014	White	Female	20-24	Suppressed	3234	-
Elk County, PA	2010-2014	White	Female	25-34	Suppressed	7169	-
Elk County, PA	2010-2014	White	Female	35-44	Suppressed	9583	-
Elk County, PA	2010-2014	White	Female	45-54	Suppressed	12612	-
Elk County, PA	2010-2014	White	Female	55-64	Suppressed	11464	-
Elk County, PA	2010-2014	White	Male	20-24	Suppressed	3654	-
Elk County, PA	2010-2014	White	Male	25-34	Suppressed	7756	-
Elk County, PA	2010-2014	White	Male	35-44	Suppressed	9557	-
Elk County, PA	2010-2014	White	Male	45-54	Suppressed	13479	-
Elk County, PA	2010-2014	White	Male	55-64	Suppressed	12126	-
Erie County, PA	2010-2014	Black	Female	20-24	Suppressed	5559	-
Erie County, PA	2010-2014	Black	Female	25-34	Suppressed	7388	-
Erie County, PA	2010-2014	Black	Female	35-44	Suppressed	5811	-
Erie County, PA	2010-2014	Black	Female	45-54	Suppressed	5623	-
Erie County, PA	2010-2014	Black	Female	55-64	Suppressed	4691	-
Erie County, PA	2010-2014	Black	Male	20-24	Suppressed	6432	-
Erie County, PA	2010-2014	Black	Male	25-34	Suppressed	8559	-
Erie County, PA	2010-2014	Black	Male	35-44	Suppressed	6876	-
Erie County, PA	2010-2014	Black	Male	45-54	Suppressed	6476	-
Erie County, PA	2010-2014	Black	Male	55-64	Suppressed	4854	-
Erie County, PA	2010-2014	White	Female	20-24	Suppressed	47760	-
Erie County, PA	2010-2014	White	Female	25-34	20	74977	-
Erie County, PA	2010-2014	White	Female	35-44	19	74008	-
Erie County, PA	2010-2014	White	Female	45-54	20	91683	-
Erie County, PA	2010-2014	White	Female	55-64	Suppressed	89721	-
Erie County, PA	2010-2014	White	Male	20-24	Suppressed	47308	-
Erie County, PA	2010-2014	White	Male	25-34	53	76855	-
Erie County, PA	2010-2014	White	Male	35-44	24	72529	-
Erie County, PA	2010-2014	White	Male	45-54	25	90200	-
Erie County, PA	2010-2014	White	Male	55-64	Suppressed	86936	-
Fayette County, PA	2010-2014	Black	Female	20-24	Suppressed	994	-
Fayette County, PA	2010-2014	Black	Female	25-34	Suppressed	1475	-
Fayette County, PA	2010-2014	Black	Female	35-44	Suppressed	1513	-
Fayette County, PA	2010-2014	Black	Female	45-54	Suppressed	1735	-
Fayette County, PA	2010-2014	Black	Female	55-64	Suppressed	1769	-
Fayette County, PA	2010-2014	Black	Male	20-24	Suppressed	1895	-
Fayette County, PA	2010-2014	Black	Male	25-34	Suppressed	3851	-
Fayette County, PA	2010-2014	Black	Male	35-44	Suppressed	2808	-
Fayette County, PA	2010-2014	Black	Male	45-54	Suppressed	2532	-
Fayette County, PA	2010-2014	Black	Male	55-64	Suppressed	2113	-
Fayette County, PA	2010-2014	White	Female	20-24	Suppressed	17044	-
Fayette County, PA	2010-2014	White	Female	25-34	Suppressed	34404	-
Fayette County, PA	2010-2014	White	Female	35-44	17	40121	-
Fayette County, PA	2010-2014	White	Female	45-54	21	48638	-
Fayette County, PA	2010-2014	White	Female	55-64	Suppressed	49790	-
Fayette County, PA	2010-2014	White	Male	20-24	11	18199	-
Fayette County, PA	2010-2014	White	Male	25-34	18	35243	-
Fayette County, PA	2010-2014	White	Male	35-44	25	39618	-
Fayette County, PA	2010-2014	White	Male	45-54	24	47895	-
Fayette County, PA	2010-2014	White	Male	55-64	12	48454	-
Forest County, PA	2010-2014	Black	Female	20-24	Suppressed	15	-
Forest County, PA	2010-2014	Black	Female	25-34	Suppressed	10	-
Forest County, PA	2010-2014	Black	Female	35-44	Suppressed	18	-
Forest County, PA	2010-2014	Black	Female	45-54	Suppressed	16	-
Forest County, PA	2010-2014	Black	Female	55-64	Suppressed	Suppressed	-
Forest County, PA	2010-2014	Black	Male	20-24	Suppressed	1529	-
Forest County, PA	2010-2014	Black	Male	25-34	Suppressed	2623	-
Forest County, PA	2010-2014	Black	Male	35-44	Suppressed	1209	-
Forest County, PA	2010-2014	Black	Male	45-54	Suppressed	772	-
Forest County, PA	2010-2014	Black	Male	55-64	Suppressed	211	-
Forest County, PA	2010-2014	White	Female	20-24	Suppressed	410	-
Forest County, PA	2010-2014	White	Female	25-34	Suppressed	1000	-
Forest County, PA	2010-2014	White	Female	35-44	Suppressed	1308	-
Forest County, PA	2010-2014	White	Female	45-54	Suppressed	1969	-
Forest County, PA	2010-2014	White	Female	55-64	Suppressed	2481	-
Forest County, PA	2010-2014	White	Male	20-24	Suppressed	1375	-
Forest County, PA	2010-2014	White	Male	25-34	Suppressed	2846	-
Forest County, PA	2010-2014	White	Male	35-44	Suppressed	2271	-
Forest County, PA	2010-2014	White	Male	45-54	Suppressed	2928	-
Forest County, PA	2010-2014	White	Male	55-64	Suppressed	2873	-
Franklin County, PA	2010-2014	Black	Female	20-24	Suppressed	1185	-
Franklin County, PA	2010-2014	Black	Female	25-34	Suppressed	1877	-
Franklin County, PA	2010-2014	Black	Female	35-44	Suppressed	1730	-
Franklin County, PA	2010-2014	Black	Female	45-54	Suppressed	1589	-
Franklin County, PA	2010-2014	Black	Female	55-64	Suppressed	1130	-
Franklin County, PA	2010-2014	Black	Male	20-24	Suppressed	1328	-
Franklin County, PA	2010-2014	Black	Male	25-34	Suppressed	2003	-
Franklin County, PA	2010-2014	Black	Male	35-44	Suppressed	1951	-
Franklin County, PA	2010-2014	Black	Male	45-54	Suppressed	2052	-
Franklin County, PA	2010-2014	Black	Male	55-64	Suppressed	1459	-
Franklin County, PA	2010-2014	White	Female	20-24	Suppressed	19935	-
Franklin County, PA	2010-2014	White	Female	25-34	Suppressed	41941	-
Franklin County, PA	2010-2014	White	Female	35-44	Suppressed	45023	-
Franklin County, PA	2010-2014	White	Female	45-54	11	51614	-
Franklin County, PA	2010-2014	White	Female	55-64	Suppressed	48329	-
Franklin County, PA	2010-2014	White	Male	20-24	Suppressed	18755	-
Franklin County, PA	2010-2014	White	Male	25-34	Suppressed	40823	-
Franklin County, PA	2010-2014	White	Male	35-44	Suppressed	45461	-
Franklin County, PA	2010-2014	White	Male	45-54	15	50389	-
Franklin County, PA	2010-2014	White	Male	55-64	Suppressed	45653	-
Fulton County, PA	2010-2014	Black	Female	20-24	Suppressed	46	-
Fulton County, PA	2010-2014	Black	Female	25-34	Suppressed	46	-
Fulton County, PA	2010-2014	Black	Female	35-44	Suppressed	37	-
Fulton County, PA	2010-2014	Black	Female	45-54	Suppressed	71	-
Fulton County, PA	2010-2014	Black	Female	55-64	Suppressed	45	-
Fulton County, PA	2010-2014	Black	Male	20-24	Suppressed	39	-
Fulton County, PA	2010-2014	Black	Male	25-34	Suppressed	62	-
Fulton County, PA	2010-2014	Black	Male	35-44	Suppressed	63	-
Fulton County, PA	2010-2014	Black	Male	45-54	Suppressed	73	-
Fulton County, PA	2010-2014	Black	Male	55-64	Suppressed	47	-
Fulton County, PA	2010-2014	White	Female	20-24	Suppressed	1774	-
Fulton County, PA	2010-2014	White	Female	25-34	Suppressed	3704	-
Fulton County, PA	2010-2014	White	Female	35-44	Suppressed	4539	-
Fulton County, PA	2010-2014	White	Female	45-54	Suppressed	5245	-
Fulton County, PA	2010-2014	White	Female	55-64	Suppressed	5073	-
Fulton County, PA	2010-2014	White	Male	20-24	Suppressed	1931	-
Fulton County, PA	2010-2014	White	Male	25-34	Suppressed	3811	-
Fulton County, PA	2010-2014	White	Male	35-44	Suppressed	4914	-
Fulton County, PA	2010-2014	White	Male	45-54	Suppressed	5580	-
Fulton County, PA	2010-2014	White	Male	55-64	Suppressed	4892	-
Greene County, PA	2010-2014	Black	Female	20-24	Suppressed	106	-
Greene County, PA	2010-2014	Black	Female	25-34	Suppressed	90	-
Greene County, PA	2010-2014	Black	Female	35-44	Suppressed	82	-
Greene County, PA	2010-2014	Black	Female	45-54	Suppressed	71	-
Greene County, PA	2010-2014	Black	Female	55-64	Suppressed	60	-
Greene County, PA	2010-2014	Black	Male	20-24	Suppressed	601	-
Greene County, PA	2010-2014	Black	Male	25-34	Suppressed	2074	-
Greene County, PA	2010-2014	Black	Male	35-44	Suppressed	1534	-
Greene County, PA	2010-2014	Black	Male	45-54	Suppressed	1058	-
Greene County, PA	2010-2014	Black	Male	55-64	Suppressed	426	-
Greene County, PA	2010-2014	White	Female	20-24	Suppressed	6141	-
Greene County, PA	2010-2014	White	Female	25-34	Suppressed	9590	-
Greene County, PA	2010-2014	White	Female	35-44	Suppressed	11297	-
Greene County, PA	2010-2014	White	Female	45-54	Suppressed	12977	-
Greene County, PA	2010-2014	White	Female	55-64	Suppressed	13506	-
Greene County, PA	2010-2014	White	Male	20-24	Suppressed	6491	-
Greene County, PA	2010-2014	White	Male	25-34	Suppressed	10751	-
Greene County, PA	2010-2014	White	Male	35-44	10	12078	-
Greene County, PA	2010-2014	White	Male	45-54	Suppressed	13652	-
Greene County, PA	2010-2014	White	Male	55-64	Suppressed	13730	-
Huntingdon County, PA	2010-2014	Black	Female	20-24	Suppressed	145	-
Huntingdon County, PA	2010-2014	Black	Female	25-34	Suppressed	171	-
Huntingdon County, PA	2010-2014	Black	Female	35-44	Suppressed	93	-
Huntingdon County, PA	2010-2014	Black	Female	45-54	Suppressed	168	-
Huntingdon County, PA	2010-2014	Black	Female	55-64	Suppressed	181	-
Huntingdon County, PA	2010-2014	Black	Male	20-24	Suppressed	1029	-
Huntingdon County, PA	2010-2014	Black	Male	25-34	Suppressed	4215	-
Huntingdon County, PA	2010-2014	Black	Male	35-44	Suppressed	2918	-
Huntingdon County, PA	2010-2014	Black	Male	45-54	Suppressed	1966	-
Huntingdon County, PA	2010-2014	Black	Male	55-64	Suppressed	754	-
Huntingdon County, PA	2010-2014	White	Female	20-24	Suppressed	6656	-
Huntingdon County, PA	2010-2014	White	Female	25-34	Suppressed	10622	-
Huntingdon County, PA	2010-2014	White	Female	35-44	Suppressed	12162	-
Huntingdon County, PA	2010-2014	White	Female	45-54	Suppressed	14887	-
Huntingdon County, PA	2010-2014	White	Female	55-64	Suppressed	15242	-
Huntingdon County, PA	2010-2014	White	Male	20-24	Suppressed	7194	-
Huntingdon County, PA	2010-2014	White	Male	25-34	Suppressed	12654	-
Huntingdon County, PA	2010-2014	White	Male	35-44	Suppressed	14149	-
Huntingdon County, PA	2010-2014	White	Male	45-54	Suppressed	16390	-
Huntingdon County, PA	2010-2014	White	Male	55-64	Suppressed	15399	-
Indiana County, PA	2010-2014	Black	Female	20-24	Suppressed	1523	-
Indiana County, PA	2010-2014	Black	Female	25-34	Suppressed	428	-
Indiana County, PA	2010-2014	Black	Female	35-44	Suppressed	243	-
Indiana County, PA	2010-2014	Black	Female	45-54	Suppressed	233	-
Indiana County, PA	2010-2014	Black	Female	55-64	Suppressed	239	-
Indiana County, PA	2010-2014	Black	Male	20-24	Suppressed	2804	-
Indiana County, PA	2010-2014	Black	Male	25-34	Suppressed	1414	-
Indiana County, PA	2010-2014	Black	Male	35-44	Suppressed	688	-
Indiana County, PA	2010-2014	Black	Male	45-54	Suppressed	456	-
Indiana County, PA	2010-2014	Black	Male	55-64	Suppressed	299	-
Indiana County, PA	2010-2014	White	Female	20-24	Suppressed	22709	-
Indiana County, PA	2010-2014	White	Female	25-34	Suppressed	20658	-
Indiana County, PA	2010-2014	White	Female	35-44	Suppressed	21905	-
Indiana County, PA	2010-2014	White	Female	45-54	Suppressed	28527	-
Indiana County, PA	2010-2014	White	Female	55-64	Suppressed	29183	-
Indiana County, PA	2010-2014	White	Male	20-24	Suppressed	23940	-
Indiana County, PA	2010-2014	White	Male	25-34	15	23546	-
Indiana County, PA	2010-2014	White	Male	35-44	13	22321	-
Indiana County, PA	2010-2014	White	Male	45-54	Suppressed	28760	-
Indiana County, PA	2010-2014	White	Male	55-64	Suppressed	29296	-
Jefferson County, PA	2010-2014	Black	Female	20-24	Suppressed	66	-
Jefferson County, PA	2010-2014	Black	Female	25-34	Suppressed	64	-
Jefferson County, PA	2010-2014	Black	Female	35-44	Suppressed	31	-
Jefferson County, PA	2010-2014	Black	Female	45-54	Suppressed	54	-
Jefferson County, PA	2010-2014	Black	Female	55-64	Suppressed	41	-
Jefferson County, PA	2010-2014	Black	Male	20-24	Suppressed	60	-
Jefferson County, PA	2010-2014	Black	Male	25-34	Suppressed	120	-
Jefferson County, PA	2010-2014	Black	Male	35-44	Suppressed	63	-
Jefferson County, PA	2010-2014	Black	Male	45-54	Suppressed	77	-
Jefferson County, PA	2010-2014	Black	Male	55-64	Suppressed	43	-
Jefferson County, PA	2010-2014	White	Female	20-24	Suppressed	6006	-
Jefferson County, PA	2010-2014	White	Female	25-34	Suppressed	11733	-
Jefferson County, PA	2010-2014	White	Female	35-44	Suppressed	12845	-
Jefferson County, PA	2010-2014	White	Female	45-54	Suppressed	16446	-
Jefferson County, PA	2010-2014	White	Female	55-64	Suppressed	15988	-
Jefferson County, PA	2010-2014	White	Male	20-24	Suppressed	6427	-
Jefferson County, PA	2010-2014	White	Male	25-34	Suppressed	12330	-
Jefferson County, PA	2010-2014	White	Male	35-44	Suppressed	13138	-
Jefferson County, PA	2010-2014	White	Male	45-54	Suppressed	16916	-
Jefferson County, PA	2010-2014	White	Male	55-64	Suppressed	15820	-
Juniata County, PA	2010-2014	Black	Female	20-24	Suppressed	37	-
Juniata County, PA	2010-2014	Black	Female	25-34	Suppressed	26	-
Juniata County, PA	2010-2014	Black	Female	35-44	Suppressed	70	-
Juniata County, PA	2010-2014	Black	Female	45-54	Suppressed	37	-
Juniata County, PA	2010-2014	Black	Female	55-64	Suppressed	43	-
Juniata County, PA	2010-2014	Black	Male	20-24	Suppressed	47	-
Juniata County, PA	2010-2014	Black	Male	25-34	Suppressed	78	-
Juniata County, PA	2010-2014	Black	Male	35-44	Suppressed	88	-
Juniata County, PA	2010-2014	Black	Male	45-54	Suppressed	80	-
Juniata County, PA	2010-2014	Black	Male	55-64	Suppressed	79	-
Juniata County, PA	2010-2014	White	Female	20-24	Suppressed	3230	-
Juniata County, PA	2010-2014	White	Female	25-34	Suppressed	6532	-
Juniata County, PA	2010-2014	White	Female	35-44	Suppressed	7163	-
Juniata County, PA	2010-2014	White	Female	45-54	Suppressed	8782	-
Juniata County, PA	2010-2014	White	Female	55-64	Suppressed	8004	-
Juniata County, PA	2010-2014	White	Male	20-24	Suppressed	3324	-
Juniata County, PA	2010-2014	White	Male	25-34	Suppressed	6853	-
Juniata County, PA	2010-2014	White	Male	35-44	Suppressed	7475	-
Juniata County, PA	2010-2014	White	Male	45-54	Suppressed	9062	-
Juniata County, PA	2010-2014	White	Male	55-64	Suppressed	8178	-
Lackawanna County, PA	2010-2014	Black	Female	20-24	Suppressed	1496	-
Lackawanna County, PA	2010-2014	Black	Female	25-34	Suppressed	2728	-
Lackawanna County, PA	2010-2014	Black	Female	35-44	Suppressed	1743	-
Lackawanna County, PA	2010-2014	Black	Female	45-54	Suppressed	1595	-
Lackawanna County, PA	2010-2014	Black	Female	55-64	Suppressed	1007	-
Lackawanna County, PA	2010-2014	Black	Male	20-24	Suppressed	2114	-
Lackawanna County, PA	2010-2014	Black	Male	25-34	Suppressed	3262	-
Lackawanna County, PA	2010-2014	Black	Male	35-44	Suppressed	2456	-
Lackawanna County, PA	2010-2014	Black	Male	45-54	Suppressed	2155	-
Lackawanna County, PA	2010-2014	Black	Male	55-64	Suppressed	1258	-
Lackawanna County, PA	2010-2014	White	Female	20-24	Suppressed	34984	-
Lackawanna County, PA	2010-2014	White	Female	25-34	16	57800	-
Lackawanna County, PA	2010-2014	White	Female	35-44	19	59792	-
Lackawanna County, PA	2010-2014	White	Female	45-54	23	74763	-
Lackawanna County, PA	2010-2014	White	Female	55-64	Suppressed	73085	-
Lackawanna County, PA	2010-2014	White	Male	20-24	Suppressed	33263	-
Lackawanna County, PA	2010-2014	White	Male	25-34	38	58017	-
Lackawanna County, PA	2010-2014	White	Male	35-44	35	58306	-
Lackawanna County, PA	2010-2014	White	Male	45-54	26	71779	-
Lackawanna County, PA	2010-2014	White	Male	55-64	10	68998	-
Lancaster County, PA	2010-2014	Black	Female	20-24	Suppressed	6202	-
Lancaster County, PA	2010-2014	Black	Female	25-34	Suppressed	9340	-
Lancaster County, PA	2010-2014	Black	Female	35-44	Suppressed	8173	-
Lancaster County, PA	2010-2014	Black	Female	45-54	Suppressed	7477	-
Lancaster County, PA	2010-2014	Black	Female	55-64	Suppressed	4641	-
Lancaster County, PA	2010-2014	Black	Male	20-24	Suppressed	6764	-
Lancaster County, PA	2010-2014	Black	Male	25-34	Suppressed	9520	-
Lancaster County, PA	2010-2014	Black	Male	35-44	Suppressed	8880	-
Lancaster County, PA	2010-2014	Black	Male	45-54	Suppressed	8145	-
Lancaster County, PA	2010-2014	Black	Male	55-64	Suppressed	5167	-
Lancaster County, PA	2010-2014	White	Female	20-24	Suppressed	79956	-
Lancaster County, PA	2010-2014	White	Female	25-34	16	146154	-
Lancaster County, PA	2010-2014	White	Female	35-44	25	142843	-
Lancaster County, PA	2010-2014	White	Female	45-54	24	174176	-
Lancaster County, PA	2010-2014	White	Female	55-64	15	160098	-
Lancaster County, PA	2010-2014	White	Male	20-24	20	79008	-
Lancaster County, PA	2010-2014	White	Male	25-34	45	144828	-
Lancaster County, PA	2010-2014	White	Male	35-44	29	139612	-
Lancaster County, PA	2010-2014	White	Male	45-54	38	167162	-
Lancaster County, PA	2010-2014	White	Male	55-64	15	150561	-
Lawrence County, PA	2010-2014	Black	Female	20-24	Suppressed	896	-
Lawrence County, PA	2010-2014	Black	Female	25-34	Suppressed	1089	-
Lawrence County, PA	2010-2014	Black	Female	35-44	Suppressed	1173	-
Lawrence County, PA	2010-2014	Black	Female	45-54	Suppressed	1161	-
Lawrence County, PA	2010-2014	Black	Female	55-64	Suppressed	893	-
Lawrence County, PA	2010-2014	Black	Male	20-24	Suppressed	841	-
Lawrence County, PA	2010-2014	Black	Male	25-34	Suppressed	1213	-
Lawrence County, PA	2010-2014	Black	Male	35-44	Suppressed	1223	-
Lawrence County, PA	2010-2014	Black	Male	45-54	Suppressed	1100	-
Lawrence County, PA	2010-2014	Black	Male	55-64	Suppressed	863	-
Lawrence County, PA	2010-2014	White	Female	20-24	Suppressed	11732	-
Lawrence County, PA	2010-2014	White	Female	25-34	Suppressed	22026	-
Lawrence County, PA	2010-2014	White	Female	35-44	Suppressed	24879	-
Lawrence County, PA	2010-2014	White	Female	45-54	18	32112	-
Lawrence County, PA	2010-2014	White	Female	55-64	Suppressed	33402	-
Lawrence County, PA	2010-2014	White	Male	20-24	Suppressed	12119	-
Lawrence County, PA	2010-2014	White	Male	25-34	13	21974	-
Lawrence County, PA	2010-2014	White	Male	35-44	15	24521	-
Lawrence County, PA	2010-2014	White	Male	45-54	17	30914	-
Lawrence County, PA	2010-2014	White	Male	55-64	13	31743	-
Lebanon County, PA	2010-2014	Black	Female	20-24	Suppressed	901	-
Lebanon County, PA	2010-2014	Black	Female	25-34	Suppressed	1503	-
Lebanon County, PA	2010-2014	Black	Female	35-44	Suppressed	1364	-
Lebanon County, PA	2010-2014	Black	Female	45-54	Suppressed	1196	-
Lebanon County, PA	2010-2014	Black	Female	55-64	Suppressed	678	-
Lebanon County, PA	2010-2014	Black	Male	20-24	Suppressed	1145	-
Lebanon County, PA	2010-2014	Black	Male	25-34	Suppressed	1735	-
Lebanon County, PA	2010-2014	Black	Male	35-44	Suppressed	1523	-
Lebanon County, PA	2010-2014	Black	Male	45-54	Suppressed	1426	-
Lebanon County, PA	2010-2014	Black	Male	55-64	Suppressed	1164	-
Lebanon County, PA	2010-2014	White	Female	20-24	Suppressed	18915	-
Lebanon County, PA	2010-2014	White	Female	25-34	Suppressed	36164	-
Lebanon County, PA	2010-2014	White	Female	35-44	Suppressed	38639	-
Lebanon County, PA	2010-2014	White	Female	45-54	Suppressed	46431	-
Lebanon County, PA	2010-2014	White	Female	55-64	Suppressed	44210	-
Lebanon County, PA	2010-2014	White	Male	20-24	Suppressed	18759	-
Lebanon County, PA	2010-2014	White	Male	25-34	Suppressed	35435	-
Lebanon County, PA	2010-2014	White	Male	35-44	10	38701	-
Lebanon County, PA	2010-2014	White	Male	45-54	Suppressed	45517	-
Lebanon County, PA	2010-2014	White	Male	55-64	Suppressed	42333	-
Lehigh County, PA	2010-2014	Black	Female	20-24	Suppressed	6904	-
Lehigh County, PA	2010-2014	Black	Female	25-34	Suppressed	12178	-
Lehigh County, PA	2010-2014	Black	Female	35-44	Suppressed	10603	-
Lehigh County, PA	2010-2014	Black	Female	45-54	Suppressed	8843	-
Lehigh County, PA	2010-2014	Black	Female	55-64	Suppressed	5306	-
Lehigh County, PA	2010-2014	Black	Male	20-24	Suppressed	6709	-
Lehigh County, PA	2010-2014	Black	Male	25-34	Suppressed	11812	-
Lehigh County, PA	2010-2014	Black	Male	35-44	Suppressed	10774	-
Lehigh County, PA	2010-2014	Black	Male	45-54	Suppressed	9209	-
Lehigh County, PA	2010-2014	Black	Male	55-64	Suppressed	5266	-
Lehigh County, PA	2010-2014	White	Female	20-24	Suppressed	47663	-
Lehigh County, PA	2010-2014	White	Female	25-34	14	92739	-
Lehigh County, PA	2010-2014	White	Female	35-44	25	96112	-
Lehigh County, PA	2010-2014	White	Female	45-54	21	119046	-
Lehigh County, PA	2010-2014	White	Female	55-64	Suppressed	105916	-
Lehigh County, PA	2010-2014	White	Male	20-24	13	45779	-
Lehigh County, PA	2010-2014	White	Male	25-34	46	91711	-
Lehigh County, PA	2010-2014	White	Male	35-44	39	94479	-
Lehigh County, PA	2010-2014	White	Male	45-54	45	113937	-
Lehigh County, PA	2010-2014	White	Male	55-64	16	99369	-
Luzerne County, PA	2010-2014	Black	Female	20-24	Suppressed	3309	-
Luzerne County, PA	2010-2014	Black	Female	25-34	Suppressed	4811	-
Luzerne County, PA	2010-2014	Black	Female	35-44	Suppressed	4033	-
Luzerne County, PA	2010-2014	Black	Female	45-54	Suppressed	3094	-
Luzerne County, PA	2010-2014	Black	Female	55-64	Suppressed	1871	-
Luzerne County, PA	2010-2014	Black	Male	20-24	Suppressed	5134	-
Luzerne County, PA	2010-2014	Black	Male	25-34	Suppressed	8036	-
Luzerne County, PA	2010-2014	Black	Male	35-44	Suppressed	6393	-
Luzerne County, PA	2010-2014	Black	Male	45-54	Suppressed	5578	-
Luzerne County, PA	2010-2014	Black	Male	55-64	Suppressed	2785	-
Luzerne County, PA	2010-2014	White	Female	20-24	Suppressed	46626	-
Luzerne County, PA	2010-2014	White	Female	25-34	25	81065	-
Luzerne County, PA	2010-2014	White	Female	35-44	17	90727	-
Luzerne County, PA	2010-2014	White	Female	45-54	26	112678	-
Luzerne County, PA	2010-2014	White	Female	55-64	Suppressed	109080	-
Luzerne County, PA	2010-2014	White	Male	20-24	16	48986	-
Luzerne County, PA	2010-2014	White	Male	25-34	55	85656	-
Luzerne County, PA	2010-2014	White	Male	35-44	43	91505	-
Luzerne County, PA	2010-2014	White	Male	45-54	48	113064	-
Luzerne County, PA	2010-2014	White	Male	55-64	18	104362	-
Lycoming County, PA	2010-2014	Black	Female	20-24	Suppressed	1661	-
Lycoming County, PA	2010-2014	Black	Female	25-34	Suppressed	2461	-
Lycoming County, PA	2010-2014	Black	Female	35-44	Suppressed	2067	-
Lycoming County, PA	2010-2014	Black	Female	45-54	Suppressed	2369	-
Lycoming County, PA	2010-2014	Black	Female	55-64	Suppressed	1155	-
Lycoming County, PA	2010-2014	Black	Male	20-24	Suppressed	1565	-
Lycoming County, PA	2010-2014	Black	Male	25-34	Suppressed	1886	-
Lycoming County, PA	2010-2014	Black	Male	35-44	Suppressed	1426	-
Lycoming County, PA	2010-2014	Black	Male	45-54	Suppressed	1970	-
Lycoming County, PA	2010-2014	Black	Male	55-64	Suppressed	1326	-
Lycoming County, PA	2010-2014	White	Female	20-24	Suppressed	17849	-
Lycoming County, PA	2010-2014	White	Female	25-34	Suppressed	32062	-
Lycoming County, PA	2010-2014	White	Female	35-44	Suppressed	32285	-
Lycoming County, PA	2010-2014	White	Female	45-54	Suppressed	40943	-
Lycoming County, PA	2010-2014	White	Female	55-64	Suppressed	39114	-
Lycoming County, PA	2010-2014	White	Male	20-24	Suppressed	22129	-
Lycoming County, PA	2010-2014	White	Male	25-34	Suppressed	32278	-
Lycoming County, PA	2010-2014	White	Male	35-44	Suppressed	30753	-
Lycoming County, PA	2010-2014	White	Male	45-54	Suppressed	38918	-
Lycoming County, PA	2010-2014	White	Male	55-64	Suppressed	38336	-
Mc Kean County, PA	2010-2014	Black	Female	20-24	Suppressed	190	-
Mc Kean County, PA	2010-2014	Black	Female	25-34	Suppressed	63	-
Mc Kean County, PA	2010-2014	Black	Female	35-44	Suppressed	58	-
Mc Kean County, PA	2010-2014	Black	Female	45-54	Suppressed	58	-
Mc Kean County, PA	2010-2014	Black	Female	55-64	Suppressed	29	-
Mc Kean County, PA	2010-2014	Black	Male	20-24	Suppressed	474	-
Mc Kean County, PA	2010-2014	Black	Male	25-34	Suppressed	2050	-
Mc Kean County, PA	2010-2014	Black	Male	35-44	Suppressed	1462	-
Mc Kean County, PA	2010-2014	Black	Male	45-54	Suppressed	555	-
Mc Kean County, PA	2010-2014	Black	Male	55-64	Suppressed	115	-
Mc Kean County, PA	2010-2014	White	Female	20-24	Suppressed	6110	-
Mc Kean County, PA	2010-2014	White	Female	25-34	Suppressed	10538	-
Mc Kean County, PA	2010-2014	White	Female	35-44	Suppressed	12328	-
Mc Kean County, PA	2010-2014	White	Female	45-54	Suppressed	14986	-
Mc Kean County, PA	2010-2014	White	Female	55-64	Suppressed	14662	-
Mc Kean County, PA	2010-2014	White	Male	20-24	Suppressed	6549	-
Mc Kean County, PA	2010-2014	White	Male	25-34	Suppressed	11633	-
Mc Kean County, PA	2010-2014	White	Male	35-44	Suppressed	13242	-
Mc Kean County, PA	2010-2014	White	Male	45-54	Suppressed	15665	-
Mc Kean County, PA	2010-2014	White	Male	55-64	Suppressed	14834	-
Mercer County, PA	2010-2014	Black	Female	20-24	Suppressed	1276	-
Mercer County, PA	2010-2014	Black	Female	25-34	Suppressed	2095	-
Mercer County, PA	2010-2014	Black	Female	35-44	Suppressed	1900	-
Mercer County, PA	2010-2014	Black	Female	45-54	Suppressed	1933	-
Mercer County, PA	2010-2014	Black	Female	55-64	Suppressed	1846	-
Mercer County, PA	2010-2014	Black	Male	20-24	Suppressed	1601	-
Mercer County, PA	2010-2014	Black	Male	25-34	Suppressed	2383	-
Mercer County, PA	2010-2014	Black	Male	35-44	Suppressed	2440	-
Mercer County, PA	2010-2014	Black	Male	45-54	Suppressed	2265	-
Mercer County, PA	2010-2014	Black	Male	55-64	Suppressed	1866	-
Mercer County, PA	2010-2014	White	Female	20-24	Suppressed	17036	-
Mercer County, PA	2010-2014	White	Female	25-34	Suppressed	26226	-
Mercer County, PA	2010-2014	White	Female	35-44	15	30570	-
Mercer County, PA	2010-2014	White	Female	45-54	13	39530	-
Mercer County, PA	2010-2014	White	Female	55-64	Suppressed	39531	-
Mercer County, PA	2010-2014	White	Male	20-24	Suppressed	17624	-
Mercer County, PA	2010-2014	White	Male	25-34	20	26918	-
Mercer County, PA	2010-2014	White	Male	35-44	Suppressed	30385	-
Mercer County, PA	2010-2014	White	Male	45-54	16	39955	-
Mercer County, PA	2010-2014	White	Male	55-64	Suppressed	38409	-
Mifflin County, PA	2010-2014	Black	Female	20-24	Suppressed	88	-
Mifflin County, PA	2010-2014	Black	Female	25-34	Suppressed	109	-
Mifflin County, PA	2010-2014	Black	Female	35-44	Suppressed	102	-
Mifflin County, PA	2010-2014	Black	Female	45-54	Suppressed	77	-
Mifflin County, PA	2010-2014	Black	Female	55-64	Suppressed	63	-
Mifflin County, PA	2010-2014	Black	Male	20-24	Suppressed	138	-
Mifflin County, PA	2010-2014	Black	Male	25-34	Suppressed	172	-
Mifflin County, PA	2010-2014	Black	Male	35-44	Suppressed	161	-
Mifflin County, PA	2010-2014	Black	Male	45-54	Suppressed	169	-
Mifflin County, PA	2010-2014	Black	Male	55-64	Suppressed	90	-
Mifflin County, PA	2010-2014	White	Female	20-24	Suppressed	5935	-
Mifflin County, PA	2010-2014	White	Female	25-34	Suppressed	12139	-
Mifflin County, PA	2010-2014	White	Female	35-44	Suppressed	13877	-
Mifflin County, PA	2010-2014	White	Female	45-54	Suppressed	16493	-
Mifflin County, PA	2010-2014	White	Female	55-64	Suppressed	16142	-
Mifflin County, PA	2010-2014	White	Male	20-24	Suppressed	6137	-
Mifflin County, PA	2010-2014	White	Male	25-34	Suppressed	12090	-
Mifflin County, PA	2010-2014	White	Male	35-44	Suppressed	13379	-
Mifflin County, PA	2010-2014	White	Male	45-54	Suppressed	16657	-
Mifflin County, PA	2010-2014	White	Male	55-64	Suppressed	15145	-
Monroe County, PA	2010-2014	Black	Female	20-24	Suppressed	4754	-
Monroe County, PA	2010-2014	Black	Female	25-34	Suppressed	6024	-
Monroe County, PA	2010-2014	Black	Female	35-44	Suppressed	9791	-
Monroe County, PA	2010-2014	Black	Female	45-54	Suppressed	11888	-
Monroe County, PA	2010-2014	Black	Female	55-64	Suppressed	6531	-
Monroe County, PA	2010-2014	Black	Male	20-24	Suppressed	5626	-
Monroe County, PA	2010-2014	Black	Male	25-34	Suppressed	5811	-
Monroe County, PA	2010-2014	Black	Male	35-44	Suppressed	7240	-
Monroe County, PA	2010-2014	Black	Male	45-54	Suppressed	10635	-
Monroe County, PA	2010-2014	Black	Male	55-64	Suppressed	6837	-
Monroe County, PA	2010-2014	White	Female	20-24	Suppressed	23531	-
Monroe County, PA	2010-2014	White	Female	25-34	Suppressed	32968	-
Monroe County, PA	2010-2014	White	Female	35-44	Suppressed	42491	-
Monroe County, PA	2010-2014	White	Female	45-54	15	58339	-
Monroe County, PA	2010-2014	White	Female	55-64	Suppressed	50452	-
Monroe County, PA	2010-2014	White	Male	20-24	Suppressed	24903	-
Monroe County, PA	2010-2014	White	Male	25-34	23	34351	-
Monroe County, PA	2010-2014	White	Male	35-44	13	39274	-
Monroe County, PA	2010-2014	White	Male	45-54	15	57553	-
Monroe County, PA	2010-2014	White	Male	55-64	Suppressed	50395	-
Montgomery County, PA	2010-2014	Black	Female	20-24	Suppressed	13702	-
Montgomery County, PA	2010-2014	Black	Female	25-34	Suppressed	25008	-
Montgomery County, PA	2010-2014	Black	Female	35-44	Suppressed	27402	-
Montgomery County, PA	2010-2014	Black	Female	45-54	Suppressed	29568	-
Montgomery County, PA	2010-2014	Black	Female	55-64	Suppressed	21958	-
Montgomery County, PA	2010-2014	Black	Male	20-24	Suppressed	15349	-
Montgomery County, PA	2010-2014	Black	Male	25-34	Suppressed	26512	-
Montgomery County, PA	2010-2014	Black	Male	35-44	Suppressed	26002	-
Montgomery County, PA	2010-2014	Black	Male	45-54	Suppressed	26357	-
Montgomery County, PA	2010-2014	Black	Male	55-64	Suppressed	19174	-
Montgomery County, PA	2010-2014	White	Female	20-24	16	87999	-
Montgomery County, PA	2010-2014	White	Female	25-34	32	195396	-
Montgomery County, PA	2010-2014	White	Female	35-44	29	211108	-
Montgomery County, PA	2010-2014	White	Female	45-54	49	270556	-
Montgomery County, PA	2010-2014	White	Female	55-64	31	238554	-
Montgomery County, PA	2010-2014	White	Male	20-24	43	87035	-
Montgomery County, PA	2010-2014	White	Male	25-34	98	199871	-
Montgomery County, PA	2010-2014	White	Male	35-44	69	208275	-
Montgomery County, PA	2010-2014	White	Male	45-54	73	258035	-
Montgomery County, PA	2010-2014	White	Male	55-64	48	224669	-
Montour County, PA	2010-2014	Black	Female	20-24	Suppressed	57	-
Montour County, PA	2010-2014	Black	Female	25-34	Suppressed	94	-
Montour County, PA	2010-2014	Black	Female	35-44	Suppressed	84	-
Montour County, PA	2010-2014	Black	Female	45-54	Suppressed	68	-
Montour County, PA	2010-2014	Black	Female	55-64	Suppressed	34	-
Montour County, PA	2010-2014	Black	Male	20-24	Suppressed	83	-
Montour County, PA	2010-2014	Black	Male	25-34	Suppressed	110	-
Montour County, PA	2010-2014	Black	Male	35-44	Suppressed	89	-
Montour County, PA	2010-2014	Black	Male	45-54	Suppressed	88	-
Montour County, PA	2010-2014	Black	Male	55-64	Suppressed	65	-
Montour County, PA	2010-2014	White	Female	20-24	Suppressed	2352	-
Montour County, PA	2010-2014	White	Female	25-34	Suppressed	5323	-
Montour County, PA	2010-2014	White	Female	35-44	Suppressed	4878	-
Montour County, PA	2010-2014	White	Female	45-54	Suppressed	6976	-
Montour County, PA	2010-2014	White	Female	55-64	Suppressed	6767	-
Montour County, PA	2010-2014	White	Male	20-24	Suppressed	2089	-
Montour County, PA	2010-2014	White	Male	25-34	Suppressed	5176	-
Montour County, PA	2010-2014	White	Male	35-44	Suppressed	4711	-
Montour County, PA	2010-2014	White	Male	45-54	Suppressed	6529	-
Montour County, PA	2010-2014	White	Male	55-64	Suppressed	6314	-
Northampton County, PA	2010-2014	Black	Female	20-24	Suppressed	4011	-
Northampton County, PA	2010-2014	Black	Female	25-34	Suppressed	6222	-
Northampton County, PA	2010-2014	Black	Female	35-44	Suppressed	7074	-
Northampton County, PA	2010-2014	Black	Female	45-54	Suppressed	6408	-
Northampton County, PA	2010-2014	Black	Female	55-64	Suppressed	3647	-
Northampton County, PA	2010-2014	Black	Male	20-24	Suppressed	4877	-
Northampton County, PA	2010-2014	Black	Male	25-34	Suppressed	6230	-
Northampton County, PA	2010-2014	Black	Male	35-44	Suppressed	6521	-
Northampton County, PA	2010-2014	Black	Male	45-54	Suppressed	6237	-
Northampton County, PA	2010-2014	Black	Male	55-64	Suppressed	3551	-
Northampton County, PA	2010-2014	White	Female	20-24	Suppressed	41521	-
Northampton County, PA	2010-2014	White	Female	25-34	15	72767	-
Northampton County, PA	2010-2014	White	Female	35-44	17	83492	-
Northampton County, PA	2010-2014	White	Female	45-54	12	105555	-
Northampton County, PA	2010-2014	White	Female	55-64	Suppressed	97844	-
Northampton County, PA	2010-2014	White	Male	20-24	Suppressed	46456	-
Northampton County, PA	2010-2014	White	Male	25-34	29	72985	-
Northampton County, PA	2010-2014	White	Male	35-44	23	81429	-
Northampton County, PA	2010-2014	White	Male	45-54	31	102966	-
Northampton County, PA	2010-2014	White	Male	55-64	Suppressed	92660	-
Northumberland County, PA	2010-2014	Black	Female	20-24	Suppressed	261	-
Northumberland County, PA	2010-2014	Black	Female	25-34	Suppressed	467	-
Northumberland County, PA	2010-2014	Black	Female	35-44	Suppressed	223	-
Northumberland County, PA	2010-2014	Black	Female	45-54	Suppressed	244	-
Northumberland County, PA	2010-2014	Black	Female	55-64	Suppressed	217	-
Northumberland County, PA	2010-2014	Black	Male	20-24	Suppressed	1491	-
Northumberland County, PA	2010-2014	Black	Male	25-34	Suppressed	2544	-
Northumberland County, PA	2010-2014	Black	Male	35-44	Suppressed	1763	-
Northumberland County, PA	2010-2014	Black	Male	45-54	Suppressed	1097	-
Northumberland County, PA	2010-2014	Black	Male	55-64	Suppressed	590	-
Northumberland County, PA	2010-2014	White	Female	20-24	Suppressed	11822	-
Northumberland County, PA	2010-2014	White	Female	25-34	Suppressed	24930	-
Northumberland County, PA	2010-2014	White	Female	35-44	Suppressed	26856	-
Northumberland County, PA	2010-2014	White	Female	45-54	Suppressed	33744	-
Northumberland County, PA	2010-2014	White	Female	55-64	Suppressed	33668	-
Northumberland County, PA	2010-2014	White	Male	20-24	Suppressed	12966	-
Northumberland County, PA	2010-2014	White	Male	25-34	Suppressed	26687	-
Northumberland County, PA	2010-2014	White	Male	35-44	Suppressed	27968	-
Northumberland County, PA	2010-2014	White	Male	45-54	Suppressed	34423	-
Northumberland County, PA	2010-2014	White	Male	55-64	Suppressed	33206	-
Perry County, PA	2010-2014	Black	Female	20-24	Suppressed	67	-
Perry County, PA	2010-2014	Black	Female	25-34	Suppressed	83	-
Perry County, PA	2010-2014	Black	Female	35-44	Suppressed	98	-
Perry County, PA	2010-2014	Black	Female	45-54	Suppressed	91	-
Perry County, PA	2010-2014	Black	Female	55-64	Suppressed	48	-
Perry County, PA	2010-2014	Black	Male	20-24	Suppressed	78	-
Perry County, PA	2010-2014	Black	Male	25-34	Suppressed	224	-
Perry County, PA	2010-2014	Black	Male	35-44	Suppressed	177	-
Perry County, PA	2010-2014	Black	Male	45-54	Suppressed	121	-
Perry County, PA	2010-2014	Black	Male	55-64	Suppressed	52	-
Perry County, PA	2010-2014	White	Female	20-24	Suppressed	6222	-
Perry County, PA	2010-2014	White	Female	25-34	Suppressed	12239	-
Perry County, PA	2010-2014	White	Female	35-44	Suppressed	14616	-
Perry County, PA	2010-2014	White	Female	45-54	Suppressed	17555	-
Perry County, PA	2010-2014	White	Female	55-64	Suppressed	16926	-
Perry County, PA	2010-2014	White	Male	20-24	Suppressed	6359	-
Perry County, PA	2010-2014	White	Male	25-34	Suppressed	12600	-
Perry County, PA	2010-2014	White	Male	35-44	Suppressed	14405	-
Perry County, PA	2010-2014	White	Male	45-54	Suppressed	17926	-
Perry County, PA	2010-2014	White	Male	55-64	Suppressed	17381	-
Philadelphia County, PA	2010-2014	Black	Female	20-24	Suppressed	162207	-
Philadelphia County, PA	2010-2014	Black	Female	25-34	33	269522	-
Philadelphia County, PA	2010-2014	Black	Female	35-44	61	236613	-
Philadelphia County, PA	2010-2014	Black	Female	45-54	72	262721	-
Philadelphia County, PA	2010-2014	Black	Female	55-64	47	219731	-
Philadelphia County, PA	2010-2014	Black	Male	20-24	20	146368	-
Philadelphia County, PA	2010-2014	Black	Male	25-34	54	216696	-
Philadelphia County, PA	2010-2014	Black	Male	35-44	91	186819	-
Philadelphia County, PA	2010-2014	Black	Male	45-54	145	209482	-
Philadelphia County, PA	2010-2014	Black	Male	55-64	135	162740	-
Philadelphia County, PA	2010-2014	White	Female	20-24	22	164991	-
Philadelphia County, PA	2010-2014	White	Female	25-34	104	351729	-
Philadelphia County, PA	2010-2014	White	Female	35-44	92	209540	-
Philadelphia County, PA	2010-2014	White	Female	45-54	120	212409	-
Philadelphia County, PA	2010-2014	White	Female	55-64	46	213408	-
Philadelphia County, PA	2010-2014	White	Male	20-24	58	159925	-
Philadelphia County, PA	2010-2014	White	Male	25-34	267	356147	-
Philadelphia County, PA	2010-2014	White	Male	35-44	220	226688	-
Philadelphia County, PA	2010-2014	White	Male	45-54	262	215758	-
Philadelphia County, PA	2010-2014	White	Male	55-64	109	196298	-
Pike County, PA	2010-2014	Black	Female	20-24	Suppressed	585	-
Pike County, PA	2010-2014	Black	Female	25-34	Suppressed	725	-
Pike County, PA	2010-2014	Black	Female	35-44	Suppressed	1456	-
Pike County, PA	2010-2014	Black	Female	45-54	Suppressed	1568	-
Pike County, PA	2010-2014	Black	Female	55-64	Suppressed	1067	-
Pike County, PA	2010-2014	Black	Male	20-24	Suppressed	776	-
Pike County, PA	2010-2014	Black	Male	25-34	Suppressed	883	-
Pike County, PA	2010-2014	Black	Male	35-44	Suppressed	1298	-
Pike County, PA	2010-2014	Black	Male	45-54	Suppressed	1508	-
Pike County, PA	2010-2014	Black	Male	55-64	Suppressed	1041	-
Pike County, PA	2010-2014	White	Female	20-24	Suppressed	6099	-
Pike County, PA	2010-2014	White	Female	25-34	Suppressed	10925	-
Pike County, PA	2010-2014	White	Female	35-44	Suppressed	15436	-
Pike County, PA	2010-2014	White	Female	45-54	Suppressed	22927	-
Pike County, PA	2010-2014	White	Female	55-64	Suppressed	19581	-
Pike County, PA	2010-2014	White	Male	20-24	Suppressed	7009	-
Pike County, PA	2010-2014	White	Male	25-34	Suppressed	11032	-
Pike County, PA	2010-2014	White	Male	35-44	Suppressed	14784	-
Pike County, PA	2010-2014	White	Male	45-54	Suppressed	22366	-
Pike County, PA	2010-2014	White	Male	55-64	Suppressed	19814	-
Potter County, PA	2010-2014	Black	Female	20-24	Suppressed	17	-
Potter County, PA	2010-2014	Black	Female	25-34	Suppressed	34	-
Potter County, PA	2010-2014	Black	Female	35-44	Suppressed	37	-
Potter County, PA	2010-2014	Black	Female	45-54	Suppressed	25	-
Potter County, PA	2010-2014	Black	Female	55-64	Suppressed	27	-
Potter County, PA	2010-2014	Black	Male	20-24	Suppressed	47	-
Potter County, PA	2010-2014	Black	Male	25-34	Suppressed	63	-
Potter County, PA	2010-2014	Black	Male	35-44	Suppressed	54	-
Potter County, PA	2010-2014	Black	Male	45-54	Suppressed	20	-
Potter County, PA	2010-2014	Black	Male	55-64	Suppressed	12	-
Potter County, PA	2010-2014	White	Female	20-24	Suppressed	2101	-
Potter County, PA	2010-2014	White	Female	25-34	Suppressed	3928	-
Potter County, PA	2010-2014	White	Female	35-44	Suppressed	4629	-
Potter County, PA	2010-2014	White	Female	45-54	Suppressed	6361	-
Potter County, PA	2010-2014	White	Female	55-64	Suppressed	6623	-
Potter County, PA	2010-2014	White	Male	20-24	Suppressed	2198	-
Potter County, PA	2010-2014	White	Male	25-34	Suppressed	4318	-
Potter County, PA	2010-2014	White	Male	35-44	Suppressed	4620	-
Potter County, PA	2010-2014	White	Male	45-54	Suppressed	6402	-
Potter County, PA	2010-2014	White	Male	55-64	Suppressed	6621	-
Schuylkill County, PA	2010-2014	Black	Female	20-24	Suppressed	703	-
Schuylkill County, PA	2010-2014	Black	Female	25-34	Suppressed	622	-
Schuylkill County, PA	2010-2014	Black	Female	35-44	Suppressed	552	-
Schuylkill County, PA	2010-2014	Black	Female	45-54	Suppressed	514	-
Schuylkill County, PA	2010-2014	Black	Female	55-64	Suppressed	268	-
Schuylkill County, PA	2010-2014	Black	Male	20-24	Suppressed	2049	-
Schuylkill County, PA	2010-2014	Black	Male	25-34	Suppressed	6010	-
Schuylkill County, PA	2010-2014	Black	Male	35-44	Suppressed	4352	-
Schuylkill County, PA	2010-2014	Black	Male	45-54	Suppressed	3294	-
Schuylkill County, PA	2010-2014	Black	Male	55-64	Suppressed	960	-
Schuylkill County, PA	2010-2014	White	Female	20-24	Suppressed	17244	-
Schuylkill County, PA	2010-2014	White	Female	25-34	Suppressed	37109	-
Schuylkill County, PA	2010-2014	White	Female	35-44	Suppressed	43385	-
Schuylkill County, PA	2010-2014	White	Female	45-54	11	52232	-
Schuylkill County, PA	2010-2014	White	Female	55-64	Suppressed	50959	-
Schuylkill County, PA	2010-2014	White	Male	20-24	Suppressed	19331	-
Schuylkill County, PA	2010-2014	White	Male	25-34	32	41092	-
Schuylkill County, PA	2010-2014	White	Male	35-44	23	46896	-
Schuylkill County, PA	2010-2014	White	Male	45-54	20	55451	-
Schuylkill County, PA	2010-2014	White	Male	55-64	Suppressed	51628	-
Snyder County, PA	2010-2014	Black	Female	20-24	Suppressed	162	-
Snyder County, PA	2010-2014	Black	Female	25-34	Suppressed	138	-
Snyder County, PA	2010-2014	Black	Female	35-44	Suppressed	144	-
Snyder County, PA	2010-2014	Black	Female	45-54	Suppressed	99	-
Snyder County, PA	2010-2014	Black	Female	55-64	Suppressed	104	-
Snyder County, PA	2010-2014	Black	Male	20-24	Suppressed	249	-
Snyder County, PA	2010-2014	Black	Male	25-34	Suppressed	147	-
Snyder County, PA	2010-2014	Black	Male	35-44	Suppressed	123	-
Snyder County, PA	2010-2014	Black	Male	45-54	Suppressed	101	-
Snyder County, PA	2010-2014	Black	Male	55-64	Suppressed	141	-
Snyder County, PA	2010-2014	White	Female	20-24	Suppressed	7758	-
Snyder County, PA	2010-2014	White	Female	25-34	Suppressed	10336	-
Snyder County, PA	2010-2014	White	Female	35-44	Suppressed	11509	-
Snyder County, PA	2010-2014	White	Female	45-54	Suppressed	13806	-
Snyder County, PA	2010-2014	White	Female	55-64	Suppressed	12902	-
Snyder County, PA	2010-2014	White	Male	20-24	Suppressed	7626	-
Snyder County, PA	2010-2014	White	Male	25-34	Suppressed	10602	-
Snyder County, PA	2010-2014	White	Male	35-44	Suppressed	11626	-
Snyder County, PA	2010-2014	White	Male	45-54	Suppressed	13695	-
Snyder County, PA	2010-2014	White	Male	55-64	Suppressed	12787	-
Somerset County, PA	2010-2014	Black	Female	20-24	Suppressed	48	-
Somerset County, PA	2010-2014	Black	Female	25-34	Suppressed	66	-
Somerset County, PA	2010-2014	Black	Female	35-44	Suppressed	62	-
Somerset County, PA	2010-2014	Black	Female	45-54	Suppressed	70	-
Somerset County, PA	2010-2014	Black	Female	55-64	Suppressed	50	-
Somerset County, PA	2010-2014	Black	Male	20-24	Suppressed	1551	-
Somerset County, PA	2010-2014	Black	Male	25-34	Suppressed	3367	-
Somerset County, PA	2010-2014	Black	Male	35-44	Suppressed	2295	-
Somerset County, PA	2010-2014	Black	Male	45-54	Suppressed	1650	-
Somerset County, PA	2010-2014	Black	Male	55-64	Suppressed	648	-
Somerset County, PA	2010-2014	White	Female	20-24	Suppressed	8883	-
Somerset County, PA	2010-2014	White	Female	25-34	Suppressed	18016	-
Somerset County, PA	2010-2014	White	Female	35-44	Suppressed	21435	-
Somerset County, PA	2010-2014	White	Female	45-54	Suppressed	27660	-
Somerset County, PA	2010-2014	White	Female	55-64	Suppressed	27825	-
Somerset County, PA	2010-2014	White	Male	20-24	Suppressed	10450	-
Somerset County, PA	2010-2014	White	Male	25-34	12	21531	-
Somerset County, PA	2010-2014	White	Male	35-44	Suppressed	24285	-
Somerset County, PA	2010-2014	White	Male	45-54	Suppressed	29655	-
Somerset County, PA	2010-2014	White	Male	55-64	Suppressed	29443	-
Sullivan County, PA	2010-2014	Black	Female	20-24	Suppressed	53	-
Sullivan County, PA	2010-2014	Black	Female	25-34	Suppressed	Suppressed	-
Sullivan County, PA	2010-2014	Black	Female	35-44	Suppressed	25	-
Sullivan County, PA	2010-2014	Black	Female	45-54	Suppressed	Suppressed	-
Sullivan County, PA	2010-2014	Black	Female	55-64	Suppressed	Suppressed	-
Sullivan County, PA	2010-2014	Black	Male	20-24	Suppressed	254	-
Sullivan County, PA	2010-2014	Black	Male	25-34	Suppressed	41	-
Sullivan County, PA	2010-2014	Black	Male	35-44	Suppressed	27	-
Sullivan County, PA	2010-2014	Black	Male	45-54	Suppressed	11	-
Sullivan County, PA	2010-2014	Black	Male	55-64	Suppressed	13	-
Sullivan County, PA	2010-2014	White	Female	20-24	Suppressed	677	-
Sullivan County, PA	2010-2014	White	Female	25-34	Suppressed	1227	-
Sullivan County, PA	2010-2014	White	Female	35-44	Suppressed	1383	-
Sullivan County, PA	2010-2014	White	Female	45-54	Suppressed	2495	-
Sullivan County, PA	2010-2014	White	Female	55-64	Suppressed	2595	-
Sullivan County, PA	2010-2014	White	Male	20-24	Suppressed	929	-
Sullivan County, PA	2010-2014	White	Male	25-34	Suppressed	1387	-
Sullivan County, PA	2010-2014	White	Male	35-44	Suppressed	1604	-
Sullivan County, PA	2010-2014	White	Male	45-54	Suppressed	2470	-
Sullivan County, PA	2010-2014	White	Male	55-64	Suppressed	2857	-
Susquehanna County, PA	2010-2014	Black	Female	20-24	Suppressed	43	-
Susquehanna County, PA	2010-2014	Black	Female	25-34	Suppressed	56	-
Susquehanna County, PA	2010-2014	Black	Female	35-44	Suppressed	60	-
Susquehanna County, PA	2010-2014	Black	Female	45-54	Suppressed	53	-
Susquehanna County, PA	2010-2014	Black	Female	55-64	Suppressed	66	-
Susquehanna County, PA	2010-2014	Black	Male	20-24	Suppressed	61	-
Susquehanna County, PA	2010-2014	Black	Male	25-34	Suppressed	77	-
Susquehanna County, PA	2010-2014	Black	Male	35-44	Suppressed	105	-
Susquehanna County, PA	2010-2014	Black	Male	45-54	Suppressed	97	-
Susquehanna County, PA	2010-2014	Black	Male	55-64	Suppressed	74	-
Susquehanna County, PA	2010-2014	White	Female	20-24	Suppressed	5245	-
Susquehanna County, PA	2010-2014	White	Female	25-34	Suppressed	10168	-
Susquehanna County, PA	2010-2014	White	Female	35-44	Suppressed	11546	-
Susquehanna County, PA	2010-2014	White	Female	45-54	Suppressed	17115	-
Susquehanna County, PA	2010-2014	White	Female	55-64	Suppressed	16599	-
Susquehanna County, PA	2010-2014	White	Male	20-24	Suppressed	5725	-
Susquehanna County, PA	2010-2014	White	Male	25-34	12	10588	-
Susquehanna County, PA	2010-2014	White	Male	35-44	Suppressed	11964	-
Susquehanna County, PA	2010-2014	White	Male	45-54	Suppressed	17689	-
Susquehanna County, PA	2010-2014	White	Male	55-64	Suppressed	16787	-
Tioga County, PA	2010-2014	Black	Female	20-24	Suppressed	273	-
Tioga County, PA	2010-2014	Black	Female	25-34	Suppressed	79	-
Tioga County, PA	2010-2014	Black	Female	35-44	Suppressed	66	-
Tioga County, PA	2010-2014	Black	Female	45-54	Suppressed	89	-
Tioga County, PA	2010-2014	Black	Female	55-64	Suppressed	43	-
Tioga County, PA	2010-2014	Black	Male	20-24	Suppressed	278	-
Tioga County, PA	2010-2014	Black	Male	25-34	Suppressed	110	-
Tioga County, PA	2010-2014	Black	Male	35-44	Suppressed	104	-
Tioga County, PA	2010-2014	Black	Male	45-54	Suppressed	99	-
Tioga County, PA	2010-2014	Black	Male	55-64	Suppressed	74	-
Tioga County, PA	2010-2014	White	Female	20-24	Suppressed	7423	-
Tioga County, PA	2010-2014	White	Female	25-34	Suppressed	10751	-
Tioga County, PA	2010-2014	White	Female	35-44	Suppressed	11331	-
Tioga County, PA	2010-2014	White	Female	45-54	Suppressed	15295	-
Tioga County, PA	2010-2014	White	Female	55-64	Suppressed	14763	-
Tioga County, PA	2010-2014	White	Male	20-24	Suppressed	7253	-
Tioga County, PA	2010-2014	White	Male	25-34	Suppressed	11182	-
Tioga County, PA	2010-2014	White	Male	35-44	Suppressed	11375	-
Tioga County, PA	2010-2014	White	Male	45-54	Suppressed	14716	-
Tioga County, PA	2010-2014	White	Male	55-64	Suppressed	14957	-
Union County, PA	2010-2014	Black	Female	20-24	Suppressed	341	-
Union County, PA	2010-2014	Black	Female	25-34	Suppressed	246	-
Union County, PA	2010-2014	Black	Female	35-44	Suppressed	221	-
Union County, PA	2010-2014	Black	Female	45-54	Suppressed	182	-
Union County, PA	2010-2014	Black	Female	55-64	Suppressed	86	-
Union County, PA	2010-2014	Black	Male	20-24	Suppressed	1247	-
Union County, PA	2010-2014	Black	Male	25-34	Suppressed	5414	-
Union County, PA	2010-2014	Black	Male	35-44	Suppressed	5361	-
Union County, PA	2010-2014	Black	Male	45-54	Suppressed	2495	-
Union County, PA	2010-2014	Black	Male	55-64	Suppressed	761	-
Union County, PA	2010-2014	White	Female	20-24	Suppressed	8221	-
Union County, PA	2010-2014	White	Female	25-34	Suppressed	9909	-
Union County, PA	2010-2014	White	Female	35-44	Suppressed	10583	-
Union County, PA	2010-2014	White	Female	45-54	Suppressed	13021	-
Union County, PA	2010-2014	White	Female	55-64	Suppressed	12345	-
Union County, PA	2010-2014	White	Male	20-24	Suppressed	9404	-
Union County, PA	2010-2014	White	Male	25-34	Suppressed	13402	-
Union County, PA	2010-2014	White	Male	35-44	Suppressed	14091	-
Union County, PA	2010-2014	White	Male	45-54	Suppressed	15196	-
Union County, PA	2010-2014	White	Male	55-64	Suppressed	12793	-
Venango County, PA	2010-2014	Black	Female	20-24	Suppressed	120	-
Venango County, PA	2010-2014	Black	Female	25-34	Suppressed	156	-
Venango County, PA	2010-2014	Black	Female	35-44	Suppressed	111	-
Venango County, PA	2010-2014	Black	Female	45-54	Suppressed	141	-
Venango County, PA	2010-2014	Black	Female	55-64	Suppressed	132	-
Venango County, PA	2010-2014	Black	Male	20-24	Suppressed	169	-
Venango County, PA	2010-2014	Black	Male	25-34	Suppressed	233	-
Venango County, PA	2010-2014	Black	Male	35-44	Suppressed	251	-
Venango County, PA	2010-2014	Black	Male	45-54	Suppressed	206	-
Venango County, PA	2010-2014	Black	Male	55-64	Suppressed	175	-
Venango County, PA	2010-2014	White	Female	20-24	Suppressed	6804	-
Venango County, PA	2010-2014	White	Female	25-34	Suppressed	13932	-
Venango County, PA	2010-2014	White	Female	35-44	Suppressed	14879	-
Venango County, PA	2010-2014	White	Female	45-54	Suppressed	20666	-
Venango County, PA	2010-2014	White	Female	55-64	Suppressed	21490	-
Venango County, PA	2010-2014	White	Male	20-24	Suppressed	6867	-
Venango County, PA	2010-2014	White	Male	25-34	Suppressed	13418	-
Venango County, PA	2010-2014	White	Male	35-44	12	15237	-
Venango County, PA	2010-2014	White	Male	45-54	Suppressed	20510	-
Venango County, PA	2010-2014	White	Male	55-64	Suppressed	21148	-
Warren County, PA	2010-2014	Black	Female	20-24	Suppressed	37	-
Warren County, PA	2010-2014	Black	Female	25-34	Suppressed	34	-
Warren County, PA	2010-2014	Black	Female	35-44	Suppressed	72	-
Warren County, PA	2010-2014	Black	Female	45-54	Suppressed	66	-
Warren County, PA	2010-2014	Black	Female	55-64	Suppressed	44	-
Warren County, PA	2010-2014	Black	Male	20-24	Suppressed	82	-
Warren County, PA	2010-2014	Black	Male	25-34	Suppressed	144	-
Warren County, PA	2010-2014	Black	Male	35-44	Suppressed	99	-
Warren County, PA	2010-2014	Black	Male	45-54	Suppressed	126	-
Warren County, PA	2010-2014	Black	Male	55-64	Suppressed	71	-
Warren County, PA	2010-2014	White	Female	20-24	Suppressed	4803	-
Warren County, PA	2010-2014	White	Female	25-34	Suppressed	10059	-
Warren County, PA	2010-2014	White	Female	35-44	Suppressed	11470	-
Warren County, PA	2010-2014	White	Female	45-54	Suppressed	15665	-
Warren County, PA	2010-2014	White	Female	55-64	Suppressed	16149	-
Warren County, PA	2010-2014	White	Male	20-24	Suppressed	5290	-
Warren County, PA	2010-2014	White	Male	25-34	Suppressed	10496	-
Warren County, PA	2010-2014	White	Male	35-44	Suppressed	11657	-
Warren County, PA	2010-2014	White	Male	45-54	Suppressed	16114	-
Warren County, PA	2010-2014	White	Male	55-64	Suppressed	16106	-
Washington County, PA	2010-2014	Black	Female	20-24	Suppressed	1906	-
Washington County, PA	2010-2014	Black	Female	25-34	Suppressed	1950	-
Washington County, PA	2010-2014	Black	Female	35-44	Suppressed	2003	-
Washington County, PA	2010-2014	Black	Female	45-54	Suppressed	2409	-
Washington County, PA	2010-2014	Black	Female	55-64	Suppressed	2030	-
Washington County, PA	2010-2014	Black	Male	20-24	Suppressed	2126	-
Washington County, PA	2010-2014	Black	Male	25-34	Suppressed	2361	-
Washington County, PA	2010-2014	Black	Male	35-44	Suppressed	2233	-
Washington County, PA	2010-2014	Black	Male	45-54	Suppressed	2555	-
Washington County, PA	2010-2014	Black	Male	55-64	Suppressed	2309	-
Washington County, PA	2010-2014	White	Female	20-24	Suppressed	29212	-
Washington County, PA	2010-2014	White	Female	25-34	19	50178	-
Washington County, PA	2010-2014	White	Female	35-44	22	60421	-
Washington County, PA	2010-2014	White	Female	45-54	18	78250	-
Washington County, PA	2010-2014	White	Female	55-64	Suppressed	77070	-
Washington County, PA	2010-2014	White	Male	20-24	16	30267	-
Washington County, PA	2010-2014	White	Male	25-34	38	51411	-
Washington County, PA	2010-2014	White	Male	35-44	28	59045	-
Washington County, PA	2010-2014	White	Male	45-54	23	75458	-
Washington County, PA	2010-2014	White	Male	55-64	Suppressed	74065	-
Wayne County, PA	2010-2014	Black	Female	20-24	Suppressed	103	-
Wayne County, PA	2010-2014	Black	Female	25-34	Suppressed	181	-
Wayne County, PA	2010-2014	Black	Female	35-44	Suppressed	164	-
Wayne County, PA	2010-2014	Black	Female	45-54	Suppressed	151	-
Wayne County, PA	2010-2014	Black	Female	55-64	Suppressed	183	-
Wayne County, PA	2010-2014	Black	Male	20-24	Suppressed	574	-
Wayne County, PA	2010-2014	Black	Male	25-34	Suppressed	2470	-
Wayne County, PA	2010-2014	Black	Male	35-44	Suppressed	2163	-
Wayne County, PA	2010-2014	Black	Male	45-54	Suppressed	1394	-
Wayne County, PA	2010-2014	Black	Male	55-64	Suppressed	558	-
Wayne County, PA	2010-2014	White	Female	20-24	Suppressed	5532	-
Wayne County, PA	2010-2014	White	Female	25-34	Suppressed	10674	-
Wayne County, PA	2010-2014	White	Female	35-44	Suppressed	13348	-
Wayne County, PA	2010-2014	White	Female	45-54	Suppressed	19472	-
Wayne County, PA	2010-2014	White	Female	55-64	Suppressed	19948	-
Wayne County, PA	2010-2014	White	Male	20-24	Suppressed	6623	-
Wayne County, PA	2010-2014	White	Male	25-34	Suppressed	13413	-
Wayne County, PA	2010-2014	White	Male	35-44	Suppressed	15688	-
Wayne County, PA	2010-2014	White	Male	45-54	12	21142	-
Wayne County, PA	2010-2014	White	Male	55-64	Suppressed	20450	-
Westmoreland County, PA	2010-2014	Black	Female	20-24	Suppressed	1940	-
Westmoreland County, PA	2010-2014	Black	Female	25-34	Suppressed	2565	-
Westmoreland County, PA	2010-2014	Black	Female	35-44	Suppressed	2484	-
Westmoreland County, PA	2010-2014	Black	Female	45-54	Suppressed	2719	-
Westmoreland County, PA	2010-2014	Black	Female	55-64	Suppressed	2593	-
Westmoreland County, PA	2010-2014	Black	Male	20-24	Suppressed	2657	-
Westmoreland County, PA	2010-2014	Black	Male	25-34	Suppressed	3833	-
Westmoreland County, PA	2010-2014	Black	Male	35-44	Suppressed	3339	-
Westmoreland County, PA	2010-2014	Black	Male	45-54	Suppressed	3220	-
Westmoreland County, PA	2010-2014	Black	Male	55-64	Suppressed	2689	-
Westmoreland County, PA	2010-2014	White	Female	20-24	Suppressed	45098	-
Westmoreland County, PA	2010-2014	White	Female	25-34	29	85621	-
Westmoreland County, PA	2010-2014	White	Female	35-44	38	103563	-
Westmoreland County, PA	2010-2014	White	Female	45-54	49	141536	-
Westmoreland County, PA	2010-2014	White	Female	55-64	24	139975	-
Westmoreland County, PA	2010-2014	White	Male	20-24	18	47586	-
Westmoreland County, PA	2010-2014	White	Male	25-34	70	88012	-
Westmoreland County, PA	2010-2014	White	Male	35-44	48	102080	-
Westmoreland County, PA	2010-2014	White	Male	45-54	65	136905	-
Westmoreland County, PA	2010-2014	White	Male	55-64	40	134255	-
Wyoming County, PA	2010-2014	Black	Female	20-24	Suppressed	72	-
Wyoming County, PA	2010-2014	Black	Female	25-34	Suppressed	60	-
Wyoming County, PA	2010-2014	Black	Female	35-44	Suppressed	38	-
Wyoming County, PA	2010-2014	Black	Female	45-54	Suppressed	40	-
Wyoming County, PA	2010-2014	Black	Female	55-64	Suppressed	40	-
Wyoming County, PA	2010-2014	Black	Male	20-24	Suppressed	167	-
Wyoming County, PA	2010-2014	Black	Male	25-34	Suppressed	102	-
Wyoming County, PA	2010-2014	Black	Male	35-44	Suppressed	84	-
Wyoming County, PA	2010-2014	Black	Male	45-54	Suppressed	73	-
Wyoming County, PA	2010-2014	Black	Male	55-64	Suppressed	65	-
Wyoming County, PA	2010-2014	White	Female	20-24	Suppressed	3970	-
Wyoming County, PA	2010-2014	White	Female	25-34	Suppressed	7355	-
Wyoming County, PA	2010-2014	White	Female	35-44	Suppressed	8525	-
Wyoming County, PA	2010-2014	White	Female	45-54	Suppressed	10544	-
Wyoming County, PA	2010-2014	White	Female	55-64	Suppressed	10472	-
Wyoming County, PA	2010-2014	White	Male	20-24	Suppressed	4425	-
Wyoming County, PA	2010-2014	White	Male	25-34	Suppressed	7442	-
Wyoming County, PA	2010-2014	White	Male	35-44	Suppressed	8249	-
Wyoming County, PA	2010-2014	White	Male	45-54	Suppressed	10455	-
Wyoming County, PA	2010-2014	White	Male	55-64	Suppressed	10580	-
York County, PA	2010-2014	Black	Female	20-24	Suppressed	5679	-
York County, PA	2010-2014	Black	Female	25-34	Suppressed	9975	-
York County, PA	2010-2014	Black	Female	35-44	Suppressed	10495	-
York County, PA	2010-2014	Black	Female	45-54	Suppressed	9093	-
York County, PA	2010-2014	Black	Female	55-64	Suppressed	5927	-
York County, PA	2010-2014	Black	Male	20-24	Suppressed	6494	-
York County, PA	2010-2014	Black	Male	25-34	Suppressed	9719	-
York County, PA	2010-2014	Black	Male	35-44	Suppressed	10660	-
York County, PA	2010-2014	Black	Male	45-54	Suppressed	9599	-
York County, PA	2010-2014	Black	Male	55-64	Suppressed	5707	-
York County, PA	2010-2014	White	Female	20-24	Suppressed	55975	-
York County, PA	2010-2014	White	Female	25-34	21	116155	-
York County, PA	2010-2014	White	Female	35-44	18	130739	-
York County, PA	2010-2014	White	Female	45-54	36	158284	-
York County, PA	2010-2014	White	Female	55-64	16	140679	-
York County, PA	2010-2014	White	Male	20-24	22	58398	-
York County, PA	2010-2014	White	Male	25-34	63	116118	-
York County, PA	2010-2014	White	Male	35-44	48	129111	-
York County, PA	2010-2014	White	Male	45-54	41	156129	-
York County, PA	2010-2014	White	Male	55-64	20	135627
